# Supplementary material for: Cumulative Query Method for Influenza Surveillance Using Search Engine Data
Source: J Med Internet Res. 2014 Dec 16;16(12):e289. doi: 10.2196/jmir.3680 (PMC4275481; doi:10.2196/jmir.3680)
Supplement: Supplementary file 2 [file jmir_v16i12e289_app2.xlsx]

## Sheet: All combined queries
H1N1	H1N1
H1N1_PCR	H1N1_PCR
H1N1_기침	H1N1_Cough
H1N1_마스크	H1N1_Mask
H1N1_목아픔	H1N1_Neck pain
H1N1_목통증	H1N1_Throat pain
H1N1_백신	H1N1_Vaccine
H1N1_사망	H1N1_Decease
H1N1_열	H1N1_Fever
H1N1_예방	H1N1_Prevention
H1N1_인후통	H1N1_Sore throat
H1N1_증상	H1N1_Symptom
H1N1_증세	H1N1_Sign
H1N1_치료	H1N1_Treatment
H1N1_합병증	H1N1_Complication
influenza	Influenza(English)
influenza_PCR	Influenza(English)_PCR
influenza_기침	Influenza(English)_Cough
influenza_마스크	Influenza(English)_Mask
influenza_목아픔	Influenza(English)_Neck pain
influenza_목통증	Influenza(English)_Throat pain
influenza_백신	Influenza(English)_Vaccine
influenza_사망	Influenza(English)_Decease
influenza_열	Influenza(English)_Fever
influenza_예방	Influenza(English)_Prevention
influenza_인후통	Influenza(English)_Sore throat
influenza_증상	Influenza(English)_Symptom
influenza_증세	Influenza(English)_Sign
influenza_치료	Influenza(English)_Treatment
influenza_합병증	Influenza(English)_Complication
tamiflu	Tamuflu(English)
tamiflu_PCR	Tamuflu(English)_PCR
tamiflu_기침	Tamuflu(English)_Cough
tamiflu_마스크	Tamuflu(English)_Mask
tamiflu_목아픔	Tamuflu(English)_Neck pain
tamiflu_목통증	Tamuflu(English)_Throat pain
tamiflu_백신	Tamuflu(English)_Vaccine
tamiflu_사망	Tamuflu(English)_Decease
tamiflu_열	Tamuflu(English)_Fever
tamiflu_예방	Tamuflu(English)_Prevention
tamiflu_인후통	Tamuflu(English)_Sore throat
tamiflu_증상	Tamuflu(English)_Symptom
tamiflu_증세	Tamuflu(English)_Sign
tamiflu_치료	Tamuflu(English)_Treatment
tamiflu_합병증	Tamuflu(English)_Complication
독감	독감
독감_PCR	독감_PCR
독감_기침	독감_Cough
독감_마스크	독감_Mask
독감_목아픔	독감_Neck pain
독감_목통증	독감_Throat pain
독감_백신	독감_Vaccine
독감_사망	독감_Decease
독감_열	독감_Fever
독감_예방	독감_Prevention
독감_인후통	독감_Sore throat
독감_증상	독감_Symptom
독감_증세	독감_Sign
독감_치료	독감_Treatment
독감_합병증	독감_Complication
돼지독감	Swine flu
돼지독감_PCR	Swine flu_PCR
돼지독감_기침	Swine flu_Cough
돼지독감_마스크	Swine flu_Mask
돼지독감_목아픔	Swine flu_Neck pain
돼지독감_목통증	Swine flu_Throat pain
돼지독감_백신	Swine flu_Vaccine
돼지독감_사망	Swine flu_Decease
돼지독감_열	Swine flu_Fever
돼지독감_예방	Swine flu_Prevention
돼지독감_인후통	Swine flu_Sore throat
돼지독감_증상	Swine flu_Symptom
돼지독감_증세	Swine flu_Sign
돼지독감_치료	Swine flu_Treatment
돼지독감_합병증	Swine flu_Complication
신종독감	New bad cold
신종독감_PCR	New bad cold_PCR
신종독감_기침	New bad cold_Cough
신종독감_마스크	New bad cold_Mask
신종독감_목아픔	New bad cold_Neck pain
신종독감_목통증	New bad cold_Throat pain
신종독감_백신	New bad cold_Vaccine
신종독감_사망	New bad cold_Decease
신종독감_열	New bad cold_Fever
신종독감_예방	New bad cold_Prevention
신종독감_인후통	New bad cold_Sore throat
신종독감_증상	New bad cold_Symptom
신종독감_증세	New bad cold_Sign
신종독감_치료	New bad cold_Treatment
신종독감_합병증	New bad cold_Complication
신종플루	New flu
신종플루_PCR	New flu_PCR
신종플루_기침	New flu_Cough
신종플루_마스크	New flu_Mask
신종플루_목아픔	New flu_Neck pain
신종플루_목통증	New flu_Throat pain
신종플루_백신	New flu_Vaccine
신종플루_사망	New flu_Decease
신종플루_열	New flu_Fever
신종플루_예방	New flu_Prevention
신종플루_인후통	New flu_Sore throat
신종플루_증상	New flu_Symptom
신종플루_증세	New flu_Sign
신종플루_치료	New flu_Treatment
신종플루_합병증	New flu_Complication
신플	New flu(abbr)
신플_PCR	New flu(abbr)_PCR
신플_기침	New flu(abbr)_Cough
신플_마스크	New flu(abbr)_Mask
신플_목아픔	New flu(abbr)_Neck pain
신플_목통증	New flu(abbr)_Throat pain
신플_백신	New flu(abbr)_Vaccine
신플_사망	New flu(abbr)_Decease
신플_열	New flu(abbr)_Fever
신플_예방	New flu(abbr)_Prevention
신플_인후통	New flu(abbr)_Sore throat
신플_증상	New flu(abbr)_Symptom
신플_증세	New flu(abbr)_Sign
신플_치료	New flu(abbr)_Treatment
신플_합병증	New flu(abbr)_Complication
유행성독감	Epidemic bad cold
유행성독감_PCR	Epidemic bad cold_PCR
유행성독감_기침	Epidemic bad cold_Cough
유행성독감_마스크	Epidemic bad cold_Mask
유행성독감_목아픔	Epidemic bad cold_Neck pain
유행성독감_목통증	Epidemic bad cold_Throat pain
유행성독감_백신	Epidemic bad cold_Vaccine
유행성독감_사망	Epidemic bad cold_Decease
유행성독감_열	Epidemic bad cold_Fever
유행성독감_예방	Epidemic bad cold_Prevention
유행성독감_인후통	Epidemic bad cold_Sore throat
유행성독감_증상	Epidemic bad cold_Symptom
유행성독감_증세	Epidemic bad cold_Sign
유행성독감_치료	Epidemic bad cold_Treatment
유행성독감_합병증	Epidemic bad cold_Complication
인플루엔자	Influenza
인플루엔자_PCR	Influenza_PCR
인플루엔자_기침	Influenza_Cough
인플루엔자_마스크	Influenza_Mask
인플루엔자_목아픔	Influenza_Neck pain
인플루엔자_목통증	Influenza_Throat pain
인플루엔자_백신	Influenza_Vaccine
인플루엔자_사망	Influenza_Decease
인플루엔자_열	Influenza_Fever
인플루엔자_예방	Influenza_Prevention
인플루엔자_인후통	Influenza_Sore throat
인플루엔자_증상	Influenza_Symptom
인플루엔자_증세	Influenza_Sign
인플루엔자_치료	Influenza_Treatment
인플루엔자_합병증	Influenza_Complication
조류독감	Bird flu
조류독감_PCR	Bird flu_PCR
조류독감_기침	Bird flu_Cough
조류독감_마스크	Bird flu_Mask
조류독감_목아픔	Bird flu_Neck pain
조류독감_목통증	Bird flu_Throat pain
조류독감_백신	Bird flu_Vaccine
조류독감_사망	Bird flu_Decease
조류독감_열	Bird flu_Fever
조류독감_예방	Bird flu_Prevention
조류독감_인후통	Bird flu_Sore throat
조류독감_증상	Bird flu_Symptom
조류독감_증세	Bird flu_Sign
조류독감_치료	Bird flu_Treatment
조류독감_합병증	Bird flu_Complication
타미플루	Tamiflu
타미플루_PCR	Tamiflu_PCR
타미플루_기침	Tamiflu_Cough
타미플루_마스크	Tamiflu_Mask
타미플루_목아픔	Tamiflu_Neck pain
타미플루_목통증	Tamiflu_Throat pain
타미플루_백신	Tamiflu_Vaccine
타미플루_사망	Tamiflu_Decease
타미플루_열	Tamiflu_Fever
타미플루_예방	Tamiflu_Prevention
타미플루_인후통	Tamiflu_Sore throat
타미플루_증상	Tamiflu_Symptom
타미플루_증세	Tamiflu_Sign
타미플루_치료	Tamiflu_Treatment
타미플루_합병증	Tamiflu_Complication
플루	Flu
플루_PCR	Flu_PCR
플루_기침	Flu_Cough
플루_마스크	Flu_Mask
플루_목아픔	Flu_Neck pain
플루_목통증	Flu_Throat pain
플루_백신	Flu_Vaccine
플루_사망	Flu_Decease
플루_열	Flu_Fever
플루_예방	Flu_Prevention
플루_인후통	Flu_Sore throat
플루_증상	Flu_Symptom
플루_증세	Flu_Sign
플루_치료	Flu_Treatment
플루_합병증	Flu_Complication
신종인플루엔자	New influenza
신종인플루엔자_PCR	New influenza_PCR
신종인플루엔자_기침	New influenza_Cough
신종인플루엔자_마스크	New influenza_Mask
신종인플루엔자_목아픔	New influenza_Neck pain
신종인플루엔자_목통증	New influenza_Throat pain
신종인플루엔자_백신	New influenza_Vaccine
신종인플루엔자_사망	New influenza_Decease
신종인플루엔자_열	New influenza_Fever
신종인플루엔자_예방	New influenza_Prevention
신종인플루엔자_인후통	New influenza_Sore throat
신종인플루엔자_증상	New influenza_Symptom
신종인플루엔자_증세	New influenza_Sign
신종인플루엔자_치료	New influenza_Treatment
신종인플루엔자_합병증	New influenza_Complication

## Sheet: Variable
proportional data=(the number of each combined query/the total number of search queries for one week)
value=propotional data*10^12
Y1011_'n'	Development set is 2009/10 and 2010/11 epidemiological year.
Y10_'n'	Development set is 2009/10 epidemiological year.
Y11_'n'	Development set is 2010/11 epidemiological year.
n'	n' means cumulative query method number.

## Sheet: Proportional data_English
week	serial	lab	ILI	H1N1	H1N1_PCR	H1N1_Cough	H1N1_Mask	H1N1_Neck pain	H1N1_Throat pain	H1N1_Vaccine	H1N1_Decease	H1N1_Fever	H1N1_Prevention	H1N1_Sore throat	H1N1_Symptom	H1N1_Sign	H1N1_Treatment	H1N1_Complication	Influenza(English)	Influenza(English)_PCR	Influenza(English)_Cough	Influenza(English)_Mask	Influenza(English)_Neck pain	Influenza(English)_Throat pain	Influenza(English)_Vaccine	Influenza(English)_Decease	Influenza(English)_Fever	Influenza(English)_Prevention	Influenza(English)_Sore throat	Influenza(English)_Symptom	Influenza(English)_Sign	Influenza(English)_Treatment	Influenza(English)_Complication	Tamuflu(English)	Tamuflu(English)_PCR	Tamuflu(English)_Cough	Tamuflu(English)_Mask	Tamuflu(English)_Neck pain	Tamuflu(English)_Throat pain	Tamuflu(English)_Vaccine	Tamuflu(English)_Decease	Tamuflu(English)_Fever	Tamuflu(English)_Prevention	Tamuflu(English)_Sore throat	Tamuflu(English)_Symptom	Tamuflu(English)_Sign	Tamuflu(English)_Treatment	Tamuflu(English)_Complication	독감
2009-36	936	5.1	5.37	0	0	0	0	0	0	0	0	0	0	0	0	0	0	0	550312	0	0	0	0	0	0	0	0	0	0	0	0	0	0	416323	0	0	0	0	0	0	0	0	0	0	0	0	0	0	4.38814e+06
2009-37	937	12.1	6.32	0	0	0	0	0	0	0	0	0	0	0	0	0	0	0	446259	0	0	0	0	0	0	0	0	0	0	0	0	0	0	234631	0	0	0	0	0	0	0	0	0	0	0	0	0	0	3.7495e+06
2009-38	938	9.1	6.47	0	0	0	0	0	0	0	0	0	0	0	0	0	0	0	429078	0	0	0	0	0	0	0	0	0	0	0	0	0	0	259566	0	0	0	0	0	0	0	0	0	0	0	0	0	0	6.40968e+06
2009-39	939	12.3	7.17	0	0	0	0	0	0	0	0	0	0	0	24434	0	0	0	288322	0	0	0	0	0	0	0	0	0	0	0	0	0	0	171038	0	0	0	0	0	0	0	0	0	0	0	0	0	0	3.31814e+06
2009-40	940	16	7.26	0	0	0	0	0	0	0	0	0	0	0	0	0	0	0	120782	0	0	0	0	0	0	0	0	0	0	0	0	0	0	27450.4	0	0	0	0	0	0	0	0	0	0	0	0	0	0	2.8219e+06
2009-41	941	21.7	5.69	0	0	0	0	0	0	0	0	0	0	0	0	0	0	0	192034	0	0	0	0	0	0	0	0	0	0	0	0	0	0	0	0	0	0	0	0	0	0	0	0	0	0	0	0	0	7.10034e+06
2009-42	942	39.3	9.26	0	0	0	0	0	0	0	0	0	0	0	0	0	0	0	137397	0	0	0	0	0	0	0	0	0	0	0	0	0	0	0	0	0	0	0	0	0	0	0	0	0	0	0	0	0	5.25052e+06
2009-43	943	57.9	20.29	0	0	0	0	0	0	0	0	0	0	0	24966.9	0	0	0	239683	0	0	0	0	0	0	0	0	0	0	0	0	0	0	59920.7	0	0	0	0	0	0	0	0	0	0	0	0	0	0	3.95476e+06
2009-44	944	63.9	41.73	0	0	0	0	0	0	0	0	0	0	0	53701.9	0	0	0	566311	0	0	0	0	0	0	0	0	0	0	0	0	0	0	590721	0	0	0	0	0	0	0	0	0	0	0	0	0	0	4.83805e+06
2009-45	945	51.2	44.96	0	0	0	0	0	0	28758.1	0	0	0	0	86274.4	0	0	0	503268	0	0	0	0	0	0	0	0	0	0	0	0	0	0	512854	0	0	0	0	0	0	0	0	0	0	0	0	0	0	3.50849e+06
2009-46	946	46.3	37.71	0	0	0	0	0	0	0	0	0	0	0	52319.9	0	0	0	370599	0	0	0	0	0	0	0	0	0	0	0	0	0	0	462159	0	0	0	0	0	0	0	0	0	0	0	0	0	0	2.79475e+06
2009-47	947	51.1	27.52	0	0	0	0	0	0	0	0	0	0	0	41615.7	0	0	0	263566	0	0	0	0	0	0	0	0	0	0	0	0	0	0	212702	0	0	0	0	0	0	0	0	0	0	0	0	0	0	1.90045e+06
2009-48	948	57.2	28.32	0	0	0	0	0	0	0	0	0	0	0	0	0	0	0	152158	0	0	0	0	0	0	0	0	0	0	0	0	0	0	71603.7	0	0	0	0	0	0	0	0	0	0	0	0	0	0	1.28439e+06
2009-49	949	55.2	22.42	0	0	0	0	0	0	0	0	0	0	0	0	0	0	0	117920	0	0	0	0	0	0	0	0	0	0	0	0	0	0	136062	0	0	0	0	0	0	0	0	0	0	0	0	0	0	1.02046e+06
2009-50	950	46.7	18.62	0	0	0	0	0	0	0	0	0	0	0	0	0	0	0	68280.8	0	0	0	0	0	0	0	0	0	0	0	0	0	0	27312.3	0	0	0	0	0	0	0	0	0	0	0	0	0	0	814817
2009-51	951	44.2	12.3	0	0	0	0	0	0	0	0	0	0	0	0	0	0	0	0	0	0	0	0	0	0	0	0	0	0	0	0	0	0	0	0	0	0	0	0	0	0	0	0	0	0	0	0	0	762927
2009-52	952	42.9	13.15	0	0	0	0	0	0	0	0	0	0	0	0	0	0	0	23618.8	0	0	0	0	0	0	0	0	0	0	0	0	0	0	0	0	0	0	0	0	0	0	0	0	0	0	0	0	0	680221
2010-1	1001	42.2	9.69	0	0	0	0	0	0	0	0	0	0	0	0	0	0	0	28483.8	0	0	0	0	0	0	0	0	0	0	0	0	0	0	0	0	0	0	0	0	0	0	0	0	0	0	0	0	0	678863
2010-2	1002	41.7	6.85	0	0	0	0	0	0	0	0	0	0	0	0	0	0	0	46787.9	0	0	0	0	0	0	0	0	0	0	0	0	0	0	0	0	0	0	0	0	0	0	0	0	0	0	0	0	0	659285
2010-3	1003	30.9	5.97	0	0	0	0	0	0	0	0	0	0	0	0	0	0	0	83785.9	0	0	0	0	0	0	0	0	0	0	0	0	0	0	0	0	0	0	0	0	0	0	0	0	0	0	0	0	0	683517
2010-4	1004	32	5.12	0	0	0	0	0	0	0	0	0	0	0	0	0	0	0	37289.2	0	0	0	0	0	0	0	0	0	0	0	0	0	0	0	0	0	0	0	0	0	0	0	0	0	0	0	0	0	600770
2010-5	1005	28.4	4.67	0	0	0	0	0	0	0	0	0	0	0	0	0	0	0	0	0	0	0	0	0	0	0	0	0	0	0	0	0	0	0	0	0	0	0	0	0	0	0	0	0	0	0	0	0	603579
2010-6	1006	30.5	4.63	0	0	0	0	0	0	0	0	0	0	0	0	0	0	0	0	0	0	0	0	0	0	0	0	0	0	0	0	0	0	0	0	0	0	0	0	0	0	0	0	0	0	0	0	0	587733
2010-7	1007	19.7	3.94	0	0	0	0	0	0	0	0	0	0	0	0	0	0	0	22049.4	0	0	0	0	0	0	0	0	0	0	0	0	0	0	0	0	0	0	0	0	0	0	0	0	0	0	0	0	0	511547
2010-8	1008	24.3	3.52	0	0	0	0	0	0	0	0	0	0	0	0	0	0	0	0	0	0	0	0	0	0	0	0	0	0	0	0	0	0	0	0	0	0	0	0	0	0	0	0	0	0	0	0	0	439377
2010-9	1009	24	3.33	0	0	0	0	0	0	0	0	0	0	0	0	0	0	0	0	0	0	0	0	0	0	0	0	0	0	0	0	0	0	0	0	0	0	0	0	0	0	0	0	0	0	0	0	0	428516
2010-10	1010	19.2	2.8	0	0	0	0	0	0	0	0	0	0	0	0	0	0	0	0	0	0	0	0	0	0	0	0	0	0	0	0	0	0	0	0	0	0	0	0	0	0	0	0	0	0	0	0	0	507945
2010-11	1011	30.3	3.3	0	0	0	0	0	0	0	0	0	0	0	0	0	0	0	0	0	0	0	0	0	0	0	0	0	0	0	0	0	0	0	0	0	0	0	0	0	0	0	0	0	0	0	0	0	542710
2010-12	1012	37.8	4.66	0	0	0	0	0	0	0	0	0	0	0	0	0	0	0	0	0	0	0	0	0	0	0	0	0	0	0	0	0	0	0	0	0	0	0	0	0	0	0	0	0	0	0	0	0	694381
2010-13	1013	59.2	10.6	0	0	0	0	0	0	0	0	0	0	0	0	0	0	0	51318.4	0	0	0	0	0	0	0	0	0	0	0	0	0	0	0	0	0	0	0	0	0	0	0	0	0	0	0	0	0	1.63364e+06
2010-14	1014	64.3	15.28	0	0	0	0	0	0	0	0	0	0	0	0	0	0	0	42688.8	0	0	0	0	0	0	0	0	0	0	0	0	0	0	0	0	0	0	0	0	0	0	0	0	0	0	0	0	0	4.00421e+06
2010-15	1015	64.9	20.45	0	0	0	0	0	0	0	0	0	0	0	0	0	0	0	53391.6	0	0	0	0	0	0	0	0	0	0	0	0	0	0	0	0	0	0	0	0	0	0	0	0	0	0	0	0	0	5.02326e+06
2010-16	1016	53.8	18.72	0	0	0	0	0	0	0	0	0	0	0	0	0	0	0	103655	0	0	0	0	0	0	0	0	0	0	0	0	0	0	0	0	0	0	0	0	0	0	0	0	0	0	0	0	0	7.38655e+06
2010-17	1017	52.8	17.13	0	0	0	0	0	0	0	0	0	0	0	0	0	0	0	84316.1	0	0	0	0	0	0	0	0	0	0	0	0	0	0	0	0	0	0	0	0	0	0	0	0	0	0	0	0	0	4.88589e+06
2010-18	1018	38.2	10.09	0	0	0	0	0	0	0	0	0	0	0	0	0	0	0	30643.6	0	0	0	0	0	0	0	0	0	0	0	0	0	0	0	0	0	0	0	0	0	0	0	0	0	0	0	0	0	2.46025e+06
2010-19	1019	22.6	6.58	0	0	0	0	0	0	0	0	0	0	0	0	0	0	0	0	0	0	0	0	0	0	0	0	0	0	0	0	0	0	0	0	0	0	0	0	0	0	0	0	0	0	0	0	0	1.39256e+06
2010-20	1020	11.9	4.54	0	0	0	0	0	0	0	0	0	0	0	0	0	0	0	0	0	0	0	0	0	0	0	0	0	0	0	0	0	0	0	0	0	0	0	0	0	0	0	0	0	0	0	0	0	944562
2010-21	1021	9.2	3.88	0	0	0	0	0	0	0	0	0	0	0	0	0	0	0	74921.8	0	0	0	0	0	0	0	0	0	0	0	0	0	0	0	0	0	0	0	0	0	0	0	0	0	0	0	0	0	770029
2010-22	1022	3.8	2.94	0	0	0	0	0	0	0	0	0	0	0	0	0	0	0	0	0	0	0	0	0	0	0	0	0	0	0	0	0	0	0	0	0	0	0	0	0	0	0	0	0	0	0	0	0	521531
2010-23	1023	1.5	2.92	0	0	0	0	0	0	0	0	0	0	0	0	0	0	0	0	0	0	0	0	0	0	0	0	0	0	0	0	0	0	0	0	0	0	0	0	0	0	0	0	0	0	0	0	0	556141
2010-24	1024	0	2.37	0	0	0	0	0	0	0	0	0	0	0	0	0	0	0	19824.6	0	0	0	0	0	23789.5	0	0	0	0	0	0	0	0	0	0	0	0	0	0	0	0	0	0	0	0	0	0	0	638353
2010-25	1025	2.5	2.42	0	0	0	0	0	0	0	0	0	0	0	0	0	0	0	0	0	0	0	0	0	0	0	0	0	0	0	0	0	0	0	0	0	0	0	0	0	0	0	0	0	0	0	0	0	410743
2010-26	1026	0	2.13	0	0	0	0	0	0	0	0	0	0	0	0	0	0	0	0	0	0	0	0	0	0	0	0	0	0	0	0	0	0	0	0	0	0	0	0	0	0	0	0	0	0	0	0	0	306032
2010-27	1027	0	2.05	0	0	0	0	0	0	0	0	0	0	0	0	0	0	0	0	0	0	0	0	0	0	0	0	0	0	0	0	0	0	0	0	0	0	0	0	0	0	0	0	0	0	0	0	0	239712
2010-28	1028	0	2.4	0	0	0	0	0	0	0	0	0	0	0	0	0	0	0	0	0	0	0	0	0	0	0	0	0	0	0	0	0	0	0	0	0	0	0	0	0	0	0	0	0	0	0	0	0	432793
2010-29	1029	0	2.21	0	0	0	0	0	0	0	0	0	0	0	0	0	0	0	0	0	0	0	0	0	0	0	0	0	0	0	0	0	0	0	0	0	0	0	0	0	0	0	0	0	0	0	0	0	584831
2010-30	1030	0	1.95	0	0	0	0	0	0	0	0	0	0	0	0	0	0	0	0	0	0	0	0	0	0	0	0	0	0	0	0	0	0	0	0	0	0	0	0	0	0	0	0	0	0	0	0	0	290020
2010-31	1031	0	1.94	0	0	0	0	0	0	0	0	0	0	0	0	0	0	0	40302.9	0	0	0	0	0	0	0	0	0	0	0	0	0	0	0	0	0	0	0	0	0	0	0	0	0	0	0	0	0	238154
2010-32	1032	0	2.17	0	0	0	0	0	0	0	0	0	0	0	0	0	0	0	0	0	0	0	0	0	0	0	0	0	0	0	0	0	0	0	0	0	0	0	0	0	0	0	0	0	0	0	0	0	226549
2010-33	1033	0	1.54	0	0	0	0	0	0	0	0	0	0	0	0	0	0	0	0	0	0	0	0	0	0	0	0	0	0	0	0	0	0	0	0	0	0	0	0	0	0	0	0	0	0	0	0	0	281646
2010-34	1034	0	2.16	0	0	0	0	0	0	0	0	0	0	0	0	0	0	0	0	0	0	0	0	0	0	0	0	0	0	0	0	0	0	0	0	0	0	0	0	0	0	0	0	0	0	0	0	0	319068
2010-35	1035	1.2	1.88	0	0	0	0	0	0	0	0	0	0	0	0	0	0	0	0	0	0	0	0	0	0	0	0	0	0	0	0	0	0	17098.7	0	0	0	0	0	0	0	0	0	0	0	0	0	0	420629
2010-36	1036	2.4	2.58	0	0	0	0	0	0	0	0	0	0	0	0	0	0	0	20130.9	0	0	0	0	0	0	0	0	0	0	0	0	0	0	0	0	0	0	0	0	0	0	0	0	0	0	0	0	0	692503
2010-37	1037	0.6	3.28	0	0	0	0	0	0	0	0	0	0	0	0	0	0	0	0	0	0	0	0	0	0	0	0	0	0	0	0	0	0	0	0	0	0	0	0	0	0	0	0	0	0	0	0	0	1.91985e+06
2010-38	1038	1.7	3.34	0	0	0	0	0	0	0	0	0	0	0	0	0	0	0	22848.3	0	0	0	0	0	0	0	0	0	0	0	0	0	0	0	0	0	0	0	0	0	0	0	0	0	0	0	0	0	3.13021e+06
2010-39	1039	0.8	4.48	0	0	0	0	0	0	0	0	0	0	0	0	0	0	0	30333.6	0	0	0	0	0	0	0	0	0	0	0	0	0	0	0	0	0	0	0	0	0	0	0	0	0	0	0	0	0	1.3094e+06
2010-40	1040	4.3	3.4	0	0	0	0	0	0	0	0	0	0	0	0	0	0	0	0	0	0	0	0	0	0	0	0	0	0	0	0	0	0	0	0	0	0	0	0	0	0	0	0	0	0	0	0	0	3.56972e+06
2010-41	1041	1	4.05	0	0	0	0	0	0	0	0	0	0	0	0	0	0	0	45491.5	0	0	0	0	0	0	0	0	0	0	0	0	0	0	0	0	0	0	0	0	0	0	0	0	0	0	0	0	0	2.66332e+06
2010-42	1042	1.3	3.54	0	0	0	0	0	0	0	0	0	0	0	0	0	0	0	48204.4	0	0	0	0	0	0	0	0	0	0	0	0	0	0	0	0	0	0	0	0	0	0	0	0	0	0	0	0	0	1.63092e+06
2010-43	1043	0	3.84	0	0	0	0	0	0	0	0	0	0	0	0	0	0	0	47105	0	0	0	0	0	0	0	0	0	0	0	0	0	0	0	0	0	0	0	0	0	0	0	0	0	0	0	0	0	1.77429e+06
2010-44	1044	3	3.37	0	0	0	0	0	0	0	0	0	0	0	0	0	0	0	44176.7	0	0	0	0	0	0	0	0	0	0	0	0	0	0	0	0	0	0	0	0	0	0	0	0	0	0	0	0	0	1.67872e+06
2010-45	1045	3.6	3.68	0	0	0	0	0	0	0	0	0	0	0	0	0	0	0	29489.6	0	0	0	0	0	0	0	0	0	0	0	0	0	0	0	0	0	0	0	0	0	0	0	0	0	0	0	0	0	1.14167e+06
2010-46	1046	2.8	3.64	0	0	0	0	0	0	0	0	0	0	0	0	0	0	0	58962.9	0	0	0	0	0	0	0	0	0	0	0	0	0	0	0	0	0	0	0	0	0	0	0	0	0	0	0	0	0	609284
2010-47	1047	4.8	4.05	0	0	0	0	0	0	0	0	0	0	0	0	0	0	0	30845.9	0	0	0	0	0	0	0	0	0	0	0	0	0	0	19278.7	0	0	0	0	0	0	0	0	0	0	0	0	0	0	751868
2010-48	1048	15.2	4.19	0	0	0	0	0	0	0	0	0	0	0	0	0	0	0	22346	0	0	0	0	0	0	0	0	0	0	0	0	0	0	0	0	0	0	0	0	0	0	0	0	0	0	0	0	0	496081
2010-49	1049	22.8	4.97	0	0	0	0	0	0	0	0	0	0	0	0	0	0	0	0	0	0	0	0	0	0	0	0	0	0	0	0	0	0	0	0	0	0	0	0	0	0	0	0	0	0	0	0	0	472451
2010-50	1050	37.4	7.35	0	0	0	0	0	0	0	0	0	0	0	0	0	0	0	17886	0	0	0	0	0	0	0	0	0	0	0	0	0	0	0	0	0	0	0	0	0	0	0	0	0	0	0	0	0	636741
2010-51	1051	57.4	14.6	0	0	0	0	0	0	0	0	0	0	0	0	0	0	0	58739.7	0	0	0	0	0	0	0	0	0	0	0	0	0	0	0	0	0	0	0	0	0	0	0	0	0	0	0	0	0	1.17825e+06
2010-52	1052	61.4	23.89	0	0	0	0	0	0	0	0	0	0	0	0	0	0	0	83875.4	0	0	0	0	0	0	0	0	0	0	0	0	0	0	18233.8	0	0	0	0	0	0	0	0	0	0	0	0	0	0	1.93278e+06
2011-1	1101	60.3	22.26	0	0	0	0	0	0	0	0	0	0	0	0	0	0	0	123971	0	0	0	0	0	0	0	0	0	0	0	0	0	0	0	0	0	0	0	0	0	0	0	0	0	0	0	0	0	1.76112e+06
2011-2	1102	53	17.2	0	0	0	0	0	0	0	0	0	0	0	0	0	0	0	127002	0	0	0	0	0	0	0	0	0	0	0	0	0	0	25400.3	0	0	0	0	0	0	0	0	0	0	0	0	0	0	1.19382e+06
2011-3	1103	39.4	14.29	0	0	0	0	0	0	0	0	0	0	0	0	0	0	0	200966	0	0	0	0	0	0	0	0	0	0	0	0	0	0	0	0	0	0	0	0	0	0	0	0	0	0	0	0	0	1.08686e+06
2011-4	1104	27.9	9.35	0	0	0	0	0	0	0	0	0	0	0	0	0	0	0	85576.5	0	0	0	0	0	0	0	0	0	0	0	0	0	0	0	0	0	0	0	0	0	0	0	0	0	0	0	0	0	433588
2011-5	1105	28.4	7.2	0	0	0	0	0	0	0	0	0	0	0	0	0	0	0	89321.3	0	0	0	0	0	0	0	0	0	0	0	0	0	0	0	0	0	0	0	0	0	0	0	0	0	0	0	0	0	446607
2011-6	1106	23.2	5.3	0	0	0	0	0	0	0	0	0	0	0	0	0	0	0	26104.7	0	0	0	0	0	0	0	0	0	0	0	0	0	0	0	0	0	0	0	0	0	0	0	0	0	0	0	0	0	400273
2011-7	1107	13.8	3.7	0	0	0	0	0	0	0	0	0	0	0	0	0	0	0	23897.9	0	0	0	0	0	0	0	0	0	0	0	0	0	0	0	0	0	0	0	0	0	0	0	0	0	0	0	0	0	577533
2011-8	1108	7.6	3.1	0	0	0	0	0	0	0	0	0	0	0	0	0	0	0	71246.3	0	0	0	0	0	0	0	0	0	0	0	0	0	0	0	0	0	0	0	0	0	0	0	0	0	0	0	0	0	367192
2011-9	1109	6.5	2.7	0	0	0	0	0	0	0	0	0	0	0	0	0	0	0	27947.4	0	0	0	0	0	0	0	0	0	0	0	0	0	0	0	0	0	0	0	0	0	0	0	0	0	0	0	0	0	311414
2011-10	1110	6	2.4	0	0	0	0	0	0	0	0	0	0	0	0	0	0	0	18168.5	0	0	0	0	0	0	0	0	0	0	0	0	0	0	0	0	0	0	0	0	0	0	0	0	0	0	0	0	0	341567
2011-11	1111	6.8	2.5	0	0	0	0	0	0	0	0	0	0	0	0	0	0	0	0	0	0	0	0	0	0	0	0	0	0	0	0	0	0	0	0	0	0	0	0	0	0	0	0	0	0	0	0	0	367086
2011-12	1112	2	2.5	0	0	0	0	0	0	0	0	0	0	0	0	0	0	0	30575.9	0	0	0	0	0	0	0	0	0	0	0	0	0	0	0	0	0	0	0	0	0	0	0	0	0	0	0	0	0	206388
2011-13	1113	1	2.9	0	0	0	0	0	0	0	0	0	0	0	0	0	0	0	0	0	0	0	0	0	0	0	0	0	0	0	0	0	0	0	0	0	0	0	0	0	0	0	0	0	0	0	0	0	285438
2011-14	1114	1.1	2.4	0	0	0	0	0	0	0	0	0	0	0	0	0	0	0	0	0	0	0	0	0	0	0	0	0	0	0	0	0	0	0	0	0	0	0	0	0	0	0	0	0	0	0	0	0	426773
2011-15	1115	2.5	2.3	0	0	0	0	0	0	0	0	0	0	0	0	0	0	0	0	0	0	0	0	0	0	0	0	0	0	0	0	0	0	0	0	0	0	0	0	0	0	0	0	0	0	0	0	0	0
2011-16	1116	3.9	2.5	0	0	0	0	0	0	0	0	0	0	0	0	0	0	0	0	0	0	0	0	0	0	0	0	0	0	0	0	0	0	0	0	0	0	0	0	0	0	0	0	0	0	0	0	0	390422
2011-17	1117	7.1	2.4	0	0	0	0	0	0	0	0	0	0	0	0	0	0	0	0	0	0	0	0	0	0	0	0	0	0	0	0	0	0	0	0	0	0	0	0	0	0	0	0	0	0	0	0	0	211309
2011-18	1118	2.4	2.4	0	0	0	0	0	0	0	0	0	0	0	0	0	0	0	0	0	0	0	0	0	0	0	0	0	0	0	0	0	0	0	0	0	0	0	0	0	0	0	0	0	0	0	0	0	237601
2011-19	1119	2.9	2.8	0	0	0	0	0	0	0	0	0	0	0	0	0	0	0	0	0	0	0	0	0	0	0	0	0	0	0	0	0	0	0	0	0	0	0	0	0	0	0	0	0	0	0	0	0	0
2011-20	1120	0	2.5	0	0	0	0	0	0	0	0	0	0	0	0	0	0	0	0	0	0	0	0	0	0	0	0	0	0	0	0	0	0	0	0	0	0	0	0	0	0	0	0	0	0	0	0	0	24245
2011-21	1121	0.8	2.9	0	0	0	0	0	0	0	0	0	0	0	0	0	0	0	34398.7	0	0	0	0	0	0	0	0	0	0	0	0	0	0	0	0	0	0	0	0	0	0	0	0	0	0	0	0	0	212125
2011-22	1122	1.1	2.4	0	0	0	0	0	0	0	0	0	0	0	0	0	0	0	0	0	0	0	0	0	0	0	0	0	0	0	0	0	0	0	0	0	0	0	0	0	0	0	0	0	0	0	0	0	242330
2011-23	1123	1.1	2.2	0	0	0	0	0	0	0	0	0	0	0	0	0	0	0	0	0	0	0	0	0	0	0	0	0	0	0	0	0	0	0	0	0	0	0	0	0	0	0	0	0	0	0	0	0	256566
2011-24	1124	0	2.3	0	0	0	0	0	0	0	0	0	0	0	0	0	0	0	0	0	0	0	0	0	0	0	0	0	0	0	0	0	0	0	0	0	0	0	0	0	0	0	0	0	0	0	0	0	241038
2011-25	1125	0	2.3	0	0	0	0	0	0	0	0	0	0	0	0	0	0	0	37421.8	0	0	0	0	0	0	0	0	0	0	0	0	0	0	0	0	0	0	0	0	0	0	0	0	0	0	0	0	0	176417
2011-26	1126	0	1.9	0	0	0	0	0	0	0	0	0	0	0	0	0	0	0	0	0	0	0	0	0	0	0	0	0	0	0	0	0	0	0	0	0	0	0	0	0	0	0	0	0	0	0	0	0	95275.7
2011-27	1127	0.5	1.8	0	0	0	0	0	0	0	0	0	0	0	0	0	0	0	0	0	0	0	0	0	0	0	0	0	0	0	0	0	0	0	0	0	0	0	0	0	0	0	0	0	0	0	0	0	123766
2011-28	1128	0.6	1.8	0	0	0	0	0	0	0	0	0	0	0	0	0	0	0	0	0	0	0	0	0	0	0	0	0	0	0	0	0	0	0	0	0	0	0	0	0	0	0	0	0	0	0	0	0	155378
2011-29	1129	0	1.8	0	0	0	0	0	0	0	0	0	0	0	0	0	0	0	0	0	0	0	0	0	0	0	0	0	0	0	0	0	0	0	0	0	0	0	0	0	0	0	0	0	0	0	0	0	93966.4
2011-30	1130	0	1.8	0	0	0	0	0	0	0	0	0	0	0	0	0	0	0	0	0	0	0	0	0	0	0	0	0	0	0	0	0	0	0	0	0	0	0	0	0	0	0	0	0	0	0	0	0	168942
2011-31	1131	0	1.9	0	0	0	0	0	0	0	0	0	0	0	0	0	0	0	0	0	0	0	0	0	0	0	0	0	0	0	0	0	0	0	0	0	0	0	0	0	0	0	0	0	0	0	0	0	156721
2011-32	1132	0	2	0	0	0	0	0	0	0	0	0	0	0	0	0	0	0	0	0	0	0	0	0	0	0	0	0	0	0	0	0	0	0	0	0	0	0	0	0	0	0	0	0	0	0	0	0	164054
2011-33	1133	0.6	1.6	0	0	0	0	0	0	0	0	0	0	0	0	0	0	0	0	0	0	0	0	0	0	0	0	0	0	0	0	0	0	0	0	0	0	0	0	0	0	0	0	0	0	0	0	0	180696
2011-34	1134	0	1.7	0	0	0	0	0	0	0	0	0	0	0	0	0	0	0	0	0	0	0	0	0	0	0	0	0	0	0	0	0	0	0	0	0	0	0	0	0	0	0	0	0	0	0	0	0	219487
2011-35	1135	0	2.1	0	0	0	0	0	0	0	0	0	0	0	0	0	0	0	0	0	0	0	0	0	0	0	0	0	0	0	0	0	0	0	0	0	0	0	0	0	0	0	0	0	0	0	0	0	344558
2011-36	1136	1.6	2.6	0	0	0	0	0	0	0	0	0	0	0	0	0	0	0	28785.2	0	0	0	0	0	0	0	0	0	0	0	0	0	0	0	0	0	0	0	0	0	0	0	0	0	0	0	0	0	402993
2011-37	1137	1.8	2.3	0	0	0	0	0	0	0	0	0	0	0	0	0	0	0	0	0	0	0	0	0	0	0	0	0	0	0	0	0	0	0	0	0	0	0	0	0	0	0	0	0	0	0	0	0	461803
2011-38	1138	0	3.2	0	0	0	0	0	0	0	0	0	0	0	0	0	0	0	0	0	0	0	0	0	0	0	0	0	0	0	0	0	0	0	0	0	0	0	0	0	0	0	0	0	0	0	0	0	495222
2011-39	1139	0.5	3.3	0	0	0	0	0	0	0	0	0	0	0	0	0	0	0	0	0	0	0	0	0	0	0	0	0	0	0	0	0	0	0	0	0	0	0	0	0	0	0	0	0	0	0	0	0	1.91435e+06
2011-40	1140	0.4	2.9	0	0	0	0	0	0	0	0	0	0	0	0	0	0	0	0	0	0	0	0	0	0	0	0	0	0	0	0	0	0	0	0	0	0	0	0	0	0	0	0	0	0	0	0	0	1.69405e+06
2011-41	1141	0	3.1	0	0	0	0	0	0	0	0	0	0	0	0	0	0	0	0	0	0	0	0	0	0	0	0	0	0	0	0	0	0	0	0	0	0	0	0	0	0	0	0	0	0	0	0	0	1.61473e+06
2011-42	1142	0.4	2.7	0	0	0	0	0	0	0	0	0	0	0	0	0	0	0	86731.7	0	0	0	0	0	0	0	0	0	0	0	0	0	0	0	0	0	0	0	0	0	0	0	0	0	0	0	0	0	1.45818e+06
2011-43	1143	0	2.8	0	0	0	0	0	0	0	0	0	0	0	0	0	0	0	0	0	0	0	0	0	0	0	0	0	0	0	0	0	0	0	0	0	0	0	0	0	0	0	0	0	0	0	0	0	1.52231e+06
2011-44	1144	0.4	3.1	0	0	0	0	0	0	0	0	0	0	0	0	0	0	0	0	0	0	0	0	0	0	0	0	0	0	0	0	0	0	0	0	0	0	0	0	0	0	0	0	0	0	0	0	0	1.11805e+06
2011-45	1145	1.2	2.9	0	0	0	0	0	0	0	0	0	0	0	0	0	0	0	0	0	0	0	0	0	0	0	0	0	0	0	0	0	0	0	0	0	0	0	0	0	0	0	0	0	0	0	0	0	740026
2011-46	1146	0.8	2.7	0	0	0	0	0	0	0	0	0	0	0	0	0	0	0	0	0	0	0	0	0	0	0	0	0	0	0	0	0	0	0	0	0	0	0	0	0	0	0	0	0	0	0	0	0	628569
2011-47	1147	0.4	3	0	0	0	0	0	0	0	0	0	0	0	0	0	0	0	0	0	0	0	0	0	0	0	0	0	0	0	0	0	0	0	0	0	0	0	0	0	0	0	0	0	0	0	0	0	660482
2011-48	1148	3	2.9	0	0	0	0	0	0	0	0	0	0	0	0	0	0	0	0	0	0	0	0	0	0	0	0	0	0	0	0	0	0	0	0	0	0	0	0	0	0	0	0	0	0	0	0	0	594802
2011-49	1149	5.1	2.8	0	0	0	0	0	0	0	0	0	0	0	0	0	0	0	0	0	0	0	0	0	0	0	0	0	0	0	0	0	0	0	0	0	0	0	0	0	0	0	0	0	0	0	0	0	661269
2011-50	1150	10.7	3	0	0	0	0	0	0	0	0	0	0	0	0	0	0	0	26294.9	0	0	0	0	0	0	0	0	0	0	0	0	0	0	0	0	0	0	0	0	0	0	0	0	0	0	0	0	0	478566
2011-51	1151	10.9	3.1	0	0	0	0	0	0	0	0	0	0	0	0	0	0	0	0	0	0	0	0	0	0	0	0	0	0	0	0	0	0	0	0	0	0	0	0	0	0	0	0	0	0	0	0	0	502078
2011-52	1152	17.3	3.7	0	0	0	0	0	0	0	0	0	0	0	0	0	0	0	0	0	0	0	0	0	0	0	0	0	0	0	0	0	0	0	0	0	0	0	0	0	0	0	0	0	0	0	0	0	456155
2011-53	1153	37.8	4.7	0	0	0	0	0	0	0	0	0	0	0	0	0	0	0	0	0	0	0	0	0	0	0	0	0	0	0	0	0	0	0	0	0	0	0	0	0	0	0	0	0	0	0	0	0	561315
2012-1	1201	39	6.2	0	0	0	0	0	0	0	0	0	0	0	0	0	0	0	60244.5	0	0	0	0	0	0	0	0	0	0	0	0	0	0	0	0	0	0	0	0	0	0	0	0	0	0	0	0	0	1.09535e+06
2012-2	1202	49	11.3	0	0	0	0	0	0	0	0	0	0	0	0	0	0	0	87579.2	0	0	0	0	0	0	0	0	0	0	0	0	0	0	0	0	0	0	0	0	0	0	0	0	0	0	0	0	0	1.76253e+06
2012-3	1203	60	18.8	0	0	0	0	0	0	0	0	0	0	0	0	0	0	0	38491.1	0	0	0	0	0	0	0	0	0	0	0	0	0	0	0	0	0	0	0	0	0	0	0	0	0	0	0	0	0	5.31818e+06
2012-4	1204	53.3	20.3	0	0	0	0	0	0	0	0	0	0	0	0	0	0	0	221050	0	0	0	0	0	0	0	0	0	0	0	0	0	0	0	0	0	0	0	0	0	0	0	0	0	0	0	0	0	5.40783e+06
2012-5	1205	56.2	21.1	0	0	0	0	0	0	0	0	0	0	0	0	0	0	0	82059.3	0	0	0	0	0	0	0	0	0	0	0	0	0	0	0	0	0	0	0	0	0	0	0	0	0	0	0	0	0	6.34592e+06
2012-6	1206	55.3	23.1	0	0	0	0	0	0	0	0	0	0	0	0	0	0	0	173936	0	0	0	0	0	0	0	0	0	0	0	0	0	0	0	0	0	0	0	0	0	0	0	0	0	0	0	0	0	4.71736e+06
2012-7	1207	53.8	21.4	0	0	0	0	0	0	0	0	0	0	0	0	0	0	0	129790	0	0	0	0	0	0	0	0	0	0	0	0	0	0	25958	0	0	0	0	0	0	0	0	0	0	0	0	0	0	5.15007e+06
2012-8	1208	53.3	20	0	0	0	0	0	0	0	0	0	0	0	0	0	0	0	68726.4	0	0	0	0	0	0	0	0	0	0	0	0	0	0	0	0	0	0	0	0	0	0	0	0	0	0	0	0	0	5.65143e+06
2012-9	1209	48.2	16.2	0	0	0	0	0	0	0	0	0	0	0	0	0	0	0	85955.2	0	0	0	0	0	0	0	0	0	0	0	0	0	0	0	0	0	0	0	0	0	0	0	0	0	0	0	0	0	4.31618e+06
2012-10	1210	45.6	12.9	0	0	0	0	0	0	0	0	0	0	0	0	0	0	0	45179.2	0	0	0	0	0	0	0	0	0	0	0	0	0	0	0	0	0	0	0	0	0	0	0	0	0	0	0	0	0	2.87211e+06
2012-11	1211	50.5	14.6	0	0	0	0	0	0	0	0	0	0	0	0	0	0	0	102700	0	0	0	0	0	0	0	0	0	0	0	0	0	0	43241.9	0	0	0	0	0	0	0	0	0	0	0	0	0	0	3.02153e+06
2012-12	1212	56.2	18	0	0	0	0	0	0	0	0	0	0	0	0	0	0	0	31745.7	0	0	0	0	0	0	0	0	0	0	0	0	0	0	0	0	0	0	0	0	0	0	0	0	0	0	0	0	0	3.62959e+06
2012-13	1213	56.6	20.3	0	0	0	0	0	0	0	0	0	0	0	0	0	0	0	63781.6	0	0	0	0	0	0	0	0	0	0	0	0	0	0	0	0	0	0	0	0	0	0	0	0	0	0	0	0	0	4.50192e+06
2012-14	1214	52.7	16.7	0	0	0	0	0	0	0	0	0	0	0	0	0	27008.9	0	27008.9	0	0	0	0	0	0	0	0	0	0	0	0	0	0	0	0	0	0	0	0	0	0	0	0	0	0	0	0	0	4.76438e+06
2012-15	1215	20.1	13.8	0	0	0	0	0	0	0	0	0	0	0	0	0	0	0	0	0	0	0	0	0	0	0	0	0	0	0	0	0	0	0	0	0	0	0	0	0	0	0	0	0	0	0	0	0	2.76958e+06
2012-16	1216	32	8.7	0	0	0	0	0	0	0	0	0	0	0	0	0	0	0	44574.7	0	0	0	0	0	0	0	0	0	0	0	0	0	0	0	0	0	0	0	0	0	0	0	0	0	0	0	0	0	1.53226e+06
2012-17	1217	23.1	7.1	0	0	0	0	0	0	0	0	0	0	0	0	0	0	0	0	0	0	0	0	0	0	0	0	0	0	0	0	0	0	0	0	0	0	0	0	0	0	0	0	0	0	0	0	0	1.06277e+06
2012-18	1218	9.8	5	0	0	0	0	0	0	0	0	0	0	0	0	0	0	0	0	0	0	0	0	0	0	0	0	0	0	0	0	0	0	0	0	0	0	0	0	0	0	0	0	0	0	0	0	0	550298
2012-19	1219	5.2	3.4	0	0	0	0	0	0	0	0	0	0	0	0	0	0	0	0	0	0	0	0	0	0	0	0	0	0	0	0	0	0	0	0	0	0	0	0	0	0	0	0	0	0	0	0	0	327889
2012-20	1220	3	2.8	0	0	0	0	0	0	0	0	0	0	0	0	0	0	0	0	0	0	0	0	0	0	0	0	0	0	0	0	0	0	0	0	0	0	0	0	0	0	0	0	0	0	0	0	0	175801
2012-21	1221	0.5	2.5	0	0	0	0	0	0	0	0	0	0	0	0	0	0	0	27774.8	0	0	0	0	0	0	0	0	0	0	0	0	0	0	0	0	0	0	0	0	0	0	0	0	0	0	0	0	0	349963
2012-22	1222	0	2.4	0	0	0	0	0	0	0	0	0	0	0	0	0	0	0	0	0	0	0	0	0	0	0	0	0	0	0	0	0	0	0	0	0	0	0	0	0	0	0	0	0	0	0	0	0	165132
2012-23	1223	0.6	2.3	0	0	0	0	0	0	0	0	0	0	0	0	0	0	0	40291.7	0	0	0	0	0	0	0	0	0	0	0	0	0	0	0	0	0	0	0	0	0	0	0	0	0	0	0	0	0	195702
2012-24	1224	0	2.2	0	0	0	0	0	0	0	0	0	0	0	0	0	0	0	0	0	0	0	0	0	0	0	0	0	0	0	0	0	0	0	0	0	0	0	0	0	0	0	0	0	0	0	0	0	181263
2012-25	1225	0	2.3	0	0	0	0	0	0	0	0	0	0	0	0	0	0	0	0	0	0	0	0	0	0	0	0	0	0	0	0	0	0	0	0	0	0	0	0	0	0	0	0	0	0	0	0	0	201041
2012-26	1226	0	2	0	0	0	0	0	0	0	0	0	0	0	0	0	0	0	0	0	0	0	0	0	0	0	0	0	0	0	0	0	0	0	0	0	0	0	0	0	0	0	0	0	0	0	0	0	100711
2012-27	1227	0	1.8	0	0	0	0	0	0	0	0	0	0	0	0	0	0	0	0	0	0	0	0	0	0	0	0	0	0	0	0	0	0	0	0	0	0	0	0	0	0	0	0	0	0	0	0	0	74430.9
2012-28	1228	1.3	1.8	0	0	0	0	0	0	0	0	0	0	0	0	0	0	0	26811.9	0	0	0	0	0	0	0	0	0	0	0	0	0	0	0	0	0	0	0	0	0	0	0	0	0	0	0	0	0	150147
2012-29	1229	1.1	1.8	0	0	0	0	0	0	0	0	0	0	0	0	0	0	0	0	0	0	0	0	0	0	0	0	0	0	0	0	0	0	0	0	0	0	0	0	0	0	0	0	0	0	0	0	0	94211.7
2012-30	1230	0.5	1.9	0	0	0	0	0	0	0	0	0	0	0	0	0	0	0	0	0	0	0	0	0	0	0	0	0	0	0	0	0	0	0	0	0	0	0	0	0	0	0	0	0	0	0	0	0	150756
2012-31	1231	2	2.1	0	0	0	0	0	0	0	0	0	0	0	0	0	0	0	0	0	0	0	0	0	0	0	0	0	0	0	0	0	0	0	0	0	0	0	0	0	0	0	0	0	0	0	0	0	97525.2
2012-32	1232	0.6	1.7	0	0	0	0	0	0	0	0	0	0	0	0	0	0	0	0	0	0	0	0	0	0	0	0	0	0	0	0	0	0	0	0	0	0	0	0	0	0	0	0	0	0	0	0	0	64944.9
2012-33	1233	0	1.7	0	0	0	0	0	0	0	0	0	0	0	0	0	0	0	0	0	0	0	0	0	0	0	0	0	0	0	0	0	0	0	0	0	0	0	0	0	0	0	0	0	0	0	0	0	118759
2012-34	1234	0	1.5	0	0	0	0	0	0	0	0	0	0	0	0	0	0	0	0	0	0	0	0	0	0	0	0	0	0	0	0	0	0	0	0	0	0	0	0	0	0	0	0	0	0	0	0	0	190949
[truncated: 202 more columns]

## Sheet: Proportional data_Korean
week	serial	lab	ILI	H1N1	H1N1_PCR	H1N1_기침	H1N1_마스크	H1N1_목아픔	H1N1_목통증	H1N1_백신	H1N1_사망	H1N1_열	H1N1_예방	H1N1_인후통	H1N1_증상	H1N1_증세	H1N1_치료	H1N1_합병증	influenza	influenza_PCR	influenza_기침	influenza_마스크	influenza_목아픔	influenza_목통증	influenza_백신	influenza_사망	influenza_열	influenza_예방	influenza_인후통	influenza_증상	influenza_증세	influenza_치료	influenza_합병증	tamiflu	tamiflu_PCR	tamiflu_기침	tamiflu_마스크	tamiflu_목아픔	tamiflu_목통증	tamiflu_백신	tamiflu_사망	tamiflu_열	tamiflu_예방	tamiflu_인후통	tamiflu_증상	tamiflu_증세	tamiflu_치료	tamiflu_합병증	독감
2009-36	936	5.1	5.37	0	0	0	0	0	0	0	0	0	0	0	0	0	0	0	550312	0	0	0	0	0	0	0	0	0	0	0	0	0	0	416323	0	0	0	0	0	0	0	0	0	0	0	0	0	0	4.38814e+06
2009-37	937	12.1	6.32	0	0	0	0	0	0	0	0	0	0	0	0	0	0	0	446259	0	0	0	0	0	0	0	0	0	0	0	0	0	0	234631	0	0	0	0	0	0	0	0	0	0	0	0	0	0	3.7495e+06
2009-38	938	9.1	6.47	0	0	0	0	0	0	0	0	0	0	0	0	0	0	0	429078	0	0	0	0	0	0	0	0	0	0	0	0	0	0	259566	0	0	0	0	0	0	0	0	0	0	0	0	0	0	6.40968e+06
2009-39	939	12.3	7.17	0	0	0	0	0	0	0	0	0	0	0	24434	0	0	0	288322	0	0	0	0	0	0	0	0	0	0	0	0	0	0	171038	0	0	0	0	0	0	0	0	0	0	0	0	0	0	3.31814e+06
2009-40	940	16	7.26	0	0	0	0	0	0	0	0	0	0	0	0	0	0	0	120782	0	0	0	0	0	0	0	0	0	0	0	0	0	0	27450.4	0	0	0	0	0	0	0	0	0	0	0	0	0	0	2.8219e+06
2009-41	941	21.7	5.69	0	0	0	0	0	0	0	0	0	0	0	0	0	0	0	192034	0	0	0	0	0	0	0	0	0	0	0	0	0	0	0	0	0	0	0	0	0	0	0	0	0	0	0	0	0	7.10034e+06
2009-42	942	39.3	9.26	0	0	0	0	0	0	0	0	0	0	0	0	0	0	0	137397	0	0	0	0	0	0	0	0	0	0	0	0	0	0	0	0	0	0	0	0	0	0	0	0	0	0	0	0	0	5.25052e+06
2009-43	943	57.9	20.29	0	0	0	0	0	0	0	0	0	0	0	24966.9	0	0	0	239683	0	0	0	0	0	0	0	0	0	0	0	0	0	0	59920.7	0	0	0	0	0	0	0	0	0	0	0	0	0	0	3.95476e+06
2009-44	944	63.9	41.73	0	0	0	0	0	0	0	0	0	0	0	53701.9	0	0	0	566311	0	0	0	0	0	0	0	0	0	0	0	0	0	0	590721	0	0	0	0	0	0	0	0	0	0	0	0	0	0	4.83805e+06
2009-45	945	51.2	44.96	0	0	0	0	0	0	28758.1	0	0	0	0	86274.4	0	0	0	503268	0	0	0	0	0	0	0	0	0	0	0	0	0	0	512854	0	0	0	0	0	0	0	0	0	0	0	0	0	0	3.50849e+06
2009-46	946	46.3	37.71	0	0	0	0	0	0	0	0	0	0	0	52319.9	0	0	0	370599	0	0	0	0	0	0	0	0	0	0	0	0	0	0	462159	0	0	0	0	0	0	0	0	0	0	0	0	0	0	2.79475e+06
2009-47	947	51.1	27.52	0	0	0	0	0	0	0	0	0	0	0	41615.7	0	0	0	263566	0	0	0	0	0	0	0	0	0	0	0	0	0	0	212702	0	0	0	0	0	0	0	0	0	0	0	0	0	0	1.90045e+06
2009-48	948	57.2	28.32	0	0	0	0	0	0	0	0	0	0	0	0	0	0	0	152158	0	0	0	0	0	0	0	0	0	0	0	0	0	0	71603.7	0	0	0	0	0	0	0	0	0	0	0	0	0	0	1.28439e+06
2009-49	949	55.2	22.42	0	0	0	0	0	0	0	0	0	0	0	0	0	0	0	117920	0	0	0	0	0	0	0	0	0	0	0	0	0	0	136062	0	0	0	0	0	0	0	0	0	0	0	0	0	0	1.02046e+06
2009-50	950	46.7	18.62	0	0	0	0	0	0	0	0	0	0	0	0	0	0	0	68280.8	0	0	0	0	0	0	0	0	0	0	0	0	0	0	27312.3	0	0	0	0	0	0	0	0	0	0	0	0	0	0	814817
2009-51	951	44.2	12.3	0	0	0	0	0	0	0	0	0	0	0	0	0	0	0	0	0	0	0	0	0	0	0	0	0	0	0	0	0	0	0	0	0	0	0	0	0	0	0	0	0	0	0	0	0	762927
2009-52	952	42.9	13.15	0	0	0	0	0	0	0	0	0	0	0	0	0	0	0	23618.8	0	0	0	0	0	0	0	0	0	0	0	0	0	0	0	0	0	0	0	0	0	0	0	0	0	0	0	0	0	680221
2010-1	1001	42.2	9.69	0	0	0	0	0	0	0	0	0	0	0	0	0	0	0	28483.8	0	0	0	0	0	0	0	0	0	0	0	0	0	0	0	0	0	0	0	0	0	0	0	0	0	0	0	0	0	678863
2010-2	1002	41.7	6.85	0	0	0	0	0	0	0	0	0	0	0	0	0	0	0	46787.9	0	0	0	0	0	0	0	0	0	0	0	0	0	0	0	0	0	0	0	0	0	0	0	0	0	0	0	0	0	659285
2010-3	1003	30.9	5.97	0	0	0	0	0	0	0	0	0	0	0	0	0	0	0	83785.9	0	0	0	0	0	0	0	0	0	0	0	0	0	0	0	0	0	0	0	0	0	0	0	0	0	0	0	0	0	683517
2010-4	1004	32	5.12	0	0	0	0	0	0	0	0	0	0	0	0	0	0	0	37289.2	0	0	0	0	0	0	0	0	0	0	0	0	0	0	0	0	0	0	0	0	0	0	0	0	0	0	0	0	0	600770
2010-5	1005	28.4	4.67	0	0	0	0	0	0	0	0	0	0	0	0	0	0	0	0	0	0	0	0	0	0	0	0	0	0	0	0	0	0	0	0	0	0	0	0	0	0	0	0	0	0	0	0	0	603579
2010-6	1006	30.5	4.63	0	0	0	0	0	0	0	0	0	0	0	0	0	0	0	0	0	0	0	0	0	0	0	0	0	0	0	0	0	0	0	0	0	0	0	0	0	0	0	0	0	0	0	0	0	587733
2010-7	1007	19.7	3.94	0	0	0	0	0	0	0	0	0	0	0	0	0	0	0	22049.4	0	0	0	0	0	0	0	0	0	0	0	0	0	0	0	0	0	0	0	0	0	0	0	0	0	0	0	0	0	511547
2010-8	1008	24.3	3.52	0	0	0	0	0	0	0	0	0	0	0	0	0	0	0	0	0	0	0	0	0	0	0	0	0	0	0	0	0	0	0	0	0	0	0	0	0	0	0	0	0	0	0	0	0	439377
2010-9	1009	24	3.33	0	0	0	0	0	0	0	0	0	0	0	0	0	0	0	0	0	0	0	0	0	0	0	0	0	0	0	0	0	0	0	0	0	0	0	0	0	0	0	0	0	0	0	0	0	428516
2010-10	1010	19.2	2.8	0	0	0	0	0	0	0	0	0	0	0	0	0	0	0	0	0	0	0	0	0	0	0	0	0	0	0	0	0	0	0	0	0	0	0	0	0	0	0	0	0	0	0	0	0	507945
2010-11	1011	30.3	3.3	0	0	0	0	0	0	0	0	0	0	0	0	0	0	0	0	0	0	0	0	0	0	0	0	0	0	0	0	0	0	0	0	0	0	0	0	0	0	0	0	0	0	0	0	0	542710
2010-12	1012	37.8	4.66	0	0	0	0	0	0	0	0	0	0	0	0	0	0	0	0	0	0	0	0	0	0	0	0	0	0	0	0	0	0	0	0	0	0	0	0	0	0	0	0	0	0	0	0	0	694381
2010-13	1013	59.2	10.6	0	0	0	0	0	0	0	0	0	0	0	0	0	0	0	51318.4	0	0	0	0	0	0	0	0	0	0	0	0	0	0	0	0	0	0	0	0	0	0	0	0	0	0	0	0	0	1.63364e+06
2010-14	1014	64.3	15.28	0	0	0	0	0	0	0	0	0	0	0	0	0	0	0	42688.8	0	0	0	0	0	0	0	0	0	0	0	0	0	0	0	0	0	0	0	0	0	0	0	0	0	0	0	0	0	4.00421e+06
2010-15	1015	64.9	20.45	0	0	0	0	0	0	0	0	0	0	0	0	0	0	0	53391.6	0	0	0	0	0	0	0	0	0	0	0	0	0	0	0	0	0	0	0	0	0	0	0	0	0	0	0	0	0	5.02326e+06
2010-16	1016	53.8	18.72	0	0	0	0	0	0	0	0	0	0	0	0	0	0	0	103655	0	0	0	0	0	0	0	0	0	0	0	0	0	0	0	0	0	0	0	0	0	0	0	0	0	0	0	0	0	7.38655e+06
2010-17	1017	52.8	17.13	0	0	0	0	0	0	0	0	0	0	0	0	0	0	0	84316.1	0	0	0	0	0	0	0	0	0	0	0	0	0	0	0	0	0	0	0	0	0	0	0	0	0	0	0	0	0	4.88589e+06
2010-18	1018	38.2	10.09	0	0	0	0	0	0	0	0	0	0	0	0	0	0	0	30643.6	0	0	0	0	0	0	0	0	0	0	0	0	0	0	0	0	0	0	0	0	0	0	0	0	0	0	0	0	0	2.46025e+06
2010-19	1019	22.6	6.58	0	0	0	0	0	0	0	0	0	0	0	0	0	0	0	0	0	0	0	0	0	0	0	0	0	0	0	0	0	0	0	0	0	0	0	0	0	0	0	0	0	0	0	0	0	1.39256e+06
2010-20	1020	11.9	4.54	0	0	0	0	0	0	0	0	0	0	0	0	0	0	0	0	0	0	0	0	0	0	0	0	0	0	0	0	0	0	0	0	0	0	0	0	0	0	0	0	0	0	0	0	0	944562
2010-21	1021	9.2	3.88	0	0	0	0	0	0	0	0	0	0	0	0	0	0	0	74921.8	0	0	0	0	0	0	0	0	0	0	0	0	0	0	0	0	0	0	0	0	0	0	0	0	0	0	0	0	0	770029
2010-22	1022	3.8	2.94	0	0	0	0	0	0	0	0	0	0	0	0	0	0	0	0	0	0	0	0	0	0	0	0	0	0	0	0	0	0	0	0	0	0	0	0	0	0	0	0	0	0	0	0	0	521531
2010-23	1023	1.5	2.92	0	0	0	0	0	0	0	0	0	0	0	0	0	0	0	0	0	0	0	0	0	0	0	0	0	0	0	0	0	0	0	0	0	0	0	0	0	0	0	0	0	0	0	0	0	556141
2010-24	1024	0	2.37	0	0	0	0	0	0	0	0	0	0	0	0	0	0	0	19824.6	0	0	0	0	0	23789.5	0	0	0	0	0	0	0	0	0	0	0	0	0	0	0	0	0	0	0	0	0	0	0	638353
2010-25	1025	2.5	2.42	0	0	0	0	0	0	0	0	0	0	0	0	0	0	0	0	0	0	0	0	0	0	0	0	0	0	0	0	0	0	0	0	0	0	0	0	0	0	0	0	0	0	0	0	0	410743
2010-26	1026	0	2.13	0	0	0	0	0	0	0	0	0	0	0	0	0	0	0	0	0	0	0	0	0	0	0	0	0	0	0	0	0	0	0	0	0	0	0	0	0	0	0	0	0	0	0	0	0	306032
2010-27	1027	0	2.05	0	0	0	0	0	0	0	0	0	0	0	0	0	0	0	0	0	0	0	0	0	0	0	0	0	0	0	0	0	0	0	0	0	0	0	0	0	0	0	0	0	0	0	0	0	239712
2010-28	1028	0	2.4	0	0	0	0	0	0	0	0	0	0	0	0	0	0	0	0	0	0	0	0	0	0	0	0	0	0	0	0	0	0	0	0	0	0	0	0	0	0	0	0	0	0	0	0	0	432793
2010-29	1029	0	2.21	0	0	0	0	0	0	0	0	0	0	0	0	0	0	0	0	0	0	0	0	0	0	0	0	0	0	0	0	0	0	0	0	0	0	0	0	0	0	0	0	0	0	0	0	0	584831
2010-30	1030	0	1.95	0	0	0	0	0	0	0	0	0	0	0	0	0	0	0	0	0	0	0	0	0	0	0	0	0	0	0	0	0	0	0	0	0	0	0	0	0	0	0	0	0	0	0	0	0	290020
2010-31	1031	0	1.94	0	0	0	0	0	0	0	0	0	0	0	0	0	0	0	40302.9	0	0	0	0	0	0	0	0	0	0	0	0	0	0	0	0	0	0	0	0	0	0	0	0	0	0	0	0	0	238154
2010-32	1032	0	2.17	0	0	0	0	0	0	0	0	0	0	0	0	0	0	0	0	0	0	0	0	0	0	0	0	0	0	0	0	0	0	0	0	0	0	0	0	0	0	0	0	0	0	0	0	0	226549
2010-33	1033	0	1.54	0	0	0	0	0	0	0	0	0	0	0	0	0	0	0	0	0	0	0	0	0	0	0	0	0	0	0	0	0	0	0	0	0	0	0	0	0	0	0	0	0	0	0	0	0	281646
2010-34	1034	0	2.16	0	0	0	0	0	0	0	0	0	0	0	0	0	0	0	0	0	0	0	0	0	0	0	0	0	0	0	0	0	0	0	0	0	0	0	0	0	0	0	0	0	0	0	0	0	319068
2010-35	1035	1.2	1.88	0	0	0	0	0	0	0	0	0	0	0	0	0	0	0	0	0	0	0	0	0	0	0	0	0	0	0	0	0	0	17098.7	0	0	0	0	0	0	0	0	0	0	0	0	0	0	420629
2010-36	1036	2.4	2.58	0	0	0	0	0	0	0	0	0	0	0	0	0	0	0	20130.9	0	0	0	0	0	0	0	0	0	0	0	0	0	0	0	0	0	0	0	0	0	0	0	0	0	0	0	0	0	692503
2010-37	1037	0.6	3.28	0	0	0	0	0	0	0	0	0	0	0	0	0	0	0	0	0	0	0	0	0	0	0	0	0	0	0	0	0	0	0	0	0	0	0	0	0	0	0	0	0	0	0	0	0	1.91985e+06
2010-38	1038	1.7	3.34	0	0	0	0	0	0	0	0	0	0	0	0	0	0	0	22848.3	0	0	0	0	0	0	0	0	0	0	0	0	0	0	0	0	0	0	0	0	0	0	0	0	0	0	0	0	0	3.13021e+06
2010-39	1039	0.8	4.48	0	0	0	0	0	0	0	0	0	0	0	0	0	0	0	30333.6	0	0	0	0	0	0	0	0	0	0	0	0	0	0	0	0	0	0	0	0	0	0	0	0	0	0	0	0	0	1.3094e+06
2010-40	1040	4.3	3.4	0	0	0	0	0	0	0	0	0	0	0	0	0	0	0	0	0	0	0	0	0	0	0	0	0	0	0	0	0	0	0	0	0	0	0	0	0	0	0	0	0	0	0	0	0	3.56972e+06
2010-41	1041	1	4.05	0	0	0	0	0	0	0	0	0	0	0	0	0	0	0	45491.5	0	0	0	0	0	0	0	0	0	0	0	0	0	0	0	0	0	0	0	0	0	0	0	0	0	0	0	0	0	2.66332e+06
2010-42	1042	1.3	3.54	0	0	0	0	0	0	0	0	0	0	0	0	0	0	0	48204.4	0	0	0	0	0	0	0	0	0	0	0	0	0	0	0	0	0	0	0	0	0	0	0	0	0	0	0	0	0	1.63092e+06
2010-43	1043	0	3.84	0	0	0	0	0	0	0	0	0	0	0	0	0	0	0	47105	0	0	0	0	0	0	0	0	0	0	0	0	0	0	0	0	0	0	0	0	0	0	0	0	0	0	0	0	0	1.77429e+06
2010-44	1044	3	3.37	0	0	0	0	0	0	0	0	0	0	0	0	0	0	0	44176.7	0	0	0	0	0	0	0	0	0	0	0	0	0	0	0	0	0	0	0	0	0	0	0	0	0	0	0	0	0	1.67872e+06
2010-45	1045	3.6	3.68	0	0	0	0	0	0	0	0	0	0	0	0	0	0	0	29489.6	0	0	0	0	0	0	0	0	0	0	0	0	0	0	0	0	0	0	0	0	0	0	0	0	0	0	0	0	0	1.14167e+06
2010-46	1046	2.8	3.64	0	0	0	0	0	0	0	0	0	0	0	0	0	0	0	58962.9	0	0	0	0	0	0	0	0	0	0	0	0	0	0	0	0	0	0	0	0	0	0	0	0	0	0	0	0	0	609284
2010-47	1047	4.8	4.05	0	0	0	0	0	0	0	0	0	0	0	0	0	0	0	30845.9	0	0	0	0	0	0	0	0	0	0	0	0	0	0	19278.7	0	0	0	0	0	0	0	0	0	0	0	0	0	0	751868
2010-48	1048	15.2	4.19	0	0	0	0	0	0	0	0	0	0	0	0	0	0	0	22346	0	0	0	0	0	0	0	0	0	0	0	0	0	0	0	0	0	0	0	0	0	0	0	0	0	0	0	0	0	496081
2010-49	1049	22.8	4.97	0	0	0	0	0	0	0	0	0	0	0	0	0	0	0	0	0	0	0	0	0	0	0	0	0	0	0	0	0	0	0	0	0	0	0	0	0	0	0	0	0	0	0	0	0	472451
2010-50	1050	37.4	7.35	0	0	0	0	0	0	0	0	0	0	0	0	0	0	0	17886	0	0	0	0	0	0	0	0	0	0	0	0	0	0	0	0	0	0	0	0	0	0	0	0	0	0	0	0	0	636741
2010-51	1051	57.4	14.6	0	0	0	0	0	0	0	0	0	0	0	0	0	0	0	58739.7	0	0	0	0	0	0	0	0	0	0	0	0	0	0	0	0	0	0	0	0	0	0	0	0	0	0	0	0	0	1.17825e+06
2010-52	1052	61.4	23.89	0	0	0	0	0	0	0	0	0	0	0	0	0	0	0	83875.4	0	0	0	0	0	0	0	0	0	0	0	0	0	0	18233.8	0	0	0	0	0	0	0	0	0	0	0	0	0	0	1.93278e+06
2011-1	1101	60.3	22.26	0	0	0	0	0	0	0	0	0	0	0	0	0	0	0	123971	0	0	0	0	0	0	0	0	0	0	0	0	0	0	0	0	0	0	0	0	0	0	0	0	0	0	0	0	0	1.76112e+06
2011-2	1102	53	17.2	0	0	0	0	0	0	0	0	0	0	0	0	0	0	0	127002	0	0	0	0	0	0	0	0	0	0	0	0	0	0	25400.3	0	0	0	0	0	0	0	0	0	0	0	0	0	0	1.19382e+06
2011-3	1103	39.4	14.29	0	0	0	0	0	0	0	0	0	0	0	0	0	0	0	200966	0	0	0	0	0	0	0	0	0	0	0	0	0	0	0	0	0	0	0	0	0	0	0	0	0	0	0	0	0	1.08686e+06
2011-4	1104	27.9	9.35	0	0	0	0	0	0	0	0	0	0	0	0	0	0	0	85576.5	0	0	0	0	0	0	0	0	0	0	0	0	0	0	0	0	0	0	0	0	0	0	0	0	0	0	0	0	0	433588
2011-5	1105	28.4	7.2	0	0	0	0	0	0	0	0	0	0	0	0	0	0	0	89321.3	0	0	0	0	0	0	0	0	0	0	0	0	0	0	0	0	0	0	0	0	0	0	0	0	0	0	0	0	0	446607
2011-6	1106	23.2	5.3	0	0	0	0	0	0	0	0	0	0	0	0	0	0	0	26104.7	0	0	0	0	0	0	0	0	0	0	0	0	0	0	0	0	0	0	0	0	0	0	0	0	0	0	0	0	0	400273
2011-7	1107	13.8	3.7	0	0	0	0	0	0	0	0	0	0	0	0	0	0	0	23897.9	0	0	0	0	0	0	0	0	0	0	0	0	0	0	0	0	0	0	0	0	0	0	0	0	0	0	0	0	0	577533
2011-8	1108	7.6	3.1	0	0	0	0	0	0	0	0	0	0	0	0	0	0	0	71246.3	0	0	0	0	0	0	0	0	0	0	0	0	0	0	0	0	0	0	0	0	0	0	0	0	0	0	0	0	0	367192
2011-9	1109	6.5	2.7	0	0	0	0	0	0	0	0	0	0	0	0	0	0	0	27947.4	0	0	0	0	0	0	0	0	0	0	0	0	0	0	0	0	0	0	0	0	0	0	0	0	0	0	0	0	0	311414
2011-10	1110	6	2.4	0	0	0	0	0	0	0	0	0	0	0	0	0	0	0	18168.5	0	0	0	0	0	0	0	0	0	0	0	0	0	0	0	0	0	0	0	0	0	0	0	0	0	0	0	0	0	341567
2011-11	1111	6.8	2.5	0	0	0	0	0	0	0	0	0	0	0	0	0	0	0	0	0	0	0	0	0	0	0	0	0	0	0	0	0	0	0	0	0	0	0	0	0	0	0	0	0	0	0	0	0	367086
2011-12	1112	2	2.5	0	0	0	0	0	0	0	0	0	0	0	0	0	0	0	30575.9	0	0	0	0	0	0	0	0	0	0	0	0	0	0	0	0	0	0	0	0	0	0	0	0	0	0	0	0	0	206388
2011-13	1113	1	2.9	0	0	0	0	0	0	0	0	0	0	0	0	0	0	0	0	0	0	0	0	0	0	0	0	0	0	0	0	0	0	0	0	0	0	0	0	0	0	0	0	0	0	0	0	0	285438
2011-14	1114	1.1	2.4	0	0	0	0	0	0	0	0	0	0	0	0	0	0	0	0	0	0	0	0	0	0	0	0	0	0	0	0	0	0	0	0	0	0	0	0	0	0	0	0	0	0	0	0	0	426773
2011-15	1115	2.5	2.3	0	0	0	0	0	0	0	0	0	0	0	0	0	0	0	0	0	0	0	0	0	0	0	0	0	0	0	0	0	0	0	0	0	0	0	0	0	0	0	0	0	0	0	0	0	0
2011-16	1116	3.9	2.5	0	0	0	0	0	0	0	0	0	0	0	0	0	0	0	0	0	0	0	0	0	0	0	0	0	0	0	0	0	0	0	0	0	0	0	0	0	0	0	0	0	0	0	0	0	390422
2011-17	1117	7.1	2.4	0	0	0	0	0	0	0	0	0	0	0	0	0	0	0	0	0	0	0	0	0	0	0	0	0	0	0	0	0	0	0	0	0	0	0	0	0	0	0	0	0	0	0	0	0	211309
2011-18	1118	2.4	2.4	0	0	0	0	0	0	0	0	0	0	0	0	0	0	0	0	0	0	0	0	0	0	0	0	0	0	0	0	0	0	0	0	0	0	0	0	0	0	0	0	0	0	0	0	0	237601
2011-19	1119	2.9	2.8	0	0	0	0	0	0	0	0	0	0	0	0	0	0	0	0	0	0	0	0	0	0	0	0	0	0	0	0	0	0	0	0	0	0	0	0	0	0	0	0	0	0	0	0	0	0
2011-20	1120	0	2.5	0	0	0	0	0	0	0	0	0	0	0	0	0	0	0	0	0	0	0	0	0	0	0	0	0	0	0	0	0	0	0	0	0	0	0	0	0	0	0	0	0	0	0	0	0	24245
2011-21	1121	0.8	2.9	0	0	0	0	0	0	0	0	0	0	0	0	0	0	0	34398.7	0	0	0	0	0	0	0	0	0	0	0	0	0	0	0	0	0	0	0	0	0	0	0	0	0	0	0	0	0	212125
2011-22	1122	1.1	2.4	0	0	0	0	0	0	0	0	0	0	0	0	0	0	0	0	0	0	0	0	0	0	0	0	0	0	0	0	0	0	0	0	0	0	0	0	0	0	0	0	0	0	0	0	0	242330
2011-23	1123	1.1	2.2	0	0	0	0	0	0	0	0	0	0	0	0	0	0	0	0	0	0	0	0	0	0	0	0	0	0	0	0	0	0	0	0	0	0	0	0	0	0	0	0	0	0	0	0	0	256566
2011-24	1124	0	2.3	0	0	0	0	0	0	0	0	0	0	0	0	0	0	0	0	0	0	0	0	0	0	0	0	0	0	0	0	0	0	0	0	0	0	0	0	0	0	0	0	0	0	0	0	0	241038
2011-25	1125	0	2.3	0	0	0	0	0	0	0	0	0	0	0	0	0	0	0	37421.8	0	0	0	0	0	0	0	0	0	0	0	0	0	0	0	0	0	0	0	0	0	0	0	0	0	0	0	0	0	176417
2011-26	1126	0	1.9	0	0	0	0	0	0	0	0	0	0	0	0	0	0	0	0	0	0	0	0	0	0	0	0	0	0	0	0	0	0	0	0	0	0	0	0	0	0	0	0	0	0	0	0	0	95275.7
2011-27	1127	0.5	1.8	0	0	0	0	0	0	0	0	0	0	0	0	0	0	0	0	0	0	0	0	0	0	0	0	0	0	0	0	0	0	0	0	0	0	0	0	0	0	0	0	0	0	0	0	0	123766
2011-28	1128	0.6	1.8	0	0	0	0	0	0	0	0	0	0	0	0	0	0	0	0	0	0	0	0	0	0	0	0	0	0	0	0	0	0	0	0	0	0	0	0	0	0	0	0	0	0	0	0	0	155378
2011-29	1129	0	1.8	0	0	0	0	0	0	0	0	0	0	0	0	0	0	0	0	0	0	0	0	0	0	0	0	0	0	0	0	0	0	0	0	0	0	0	0	0	0	0	0	0	0	0	0	0	93966.4
2011-30	1130	0	1.8	0	0	0	0	0	0	0	0	0	0	0	0	0	0	0	0	0	0	0	0	0	0	0	0	0	0	0	0	0	0	0	0	0	0	0	0	0	0	0	0	0	0	0	0	0	168942
2011-31	1131	0	1.9	0	0	0	0	0	0	0	0	0	0	0	0	0	0	0	0	0	0	0	0	0	0	0	0	0	0	0	0	0	0	0	0	0	0	0	0	0	0	0	0	0	0	0	0	0	156721
2011-32	1132	0	2	0	0	0	0	0	0	0	0	0	0	0	0	0	0	0	0	0	0	0	0	0	0	0	0	0	0	0	0	0	0	0	0	0	0	0	0	0	0	0	0	0	0	0	0	0	164054
2011-33	1133	0.6	1.6	0	0	0	0	0	0	0	0	0	0	0	0	0	0	0	0	0	0	0	0	0	0	0	0	0	0	0	0	0	0	0	0	0	0	0	0	0	0	0	0	0	0	0	0	0	180696
2011-34	1134	0	1.7	0	0	0	0	0	0	0	0	0	0	0	0	0	0	0	0	0	0	0	0	0	0	0	0	0	0	0	0	0	0	0	0	0	0	0	0	0	0	0	0	0	0	0	0	0	219487
2011-35	1135	0	2.1	0	0	0	0	0	0	0	0	0	0	0	0	0	0	0	0	0	0	0	0	0	0	0	0	0	0	0	0	0	0	0	0	0	0	0	0	0	0	0	0	0	0	0	0	0	344558
2011-36	1136	1.6	2.6	0	0	0	0	0	0	0	0	0	0	0	0	0	0	0	28785.2	0	0	0	0	0	0	0	0	0	0	0	0	0	0	0	0	0	0	0	0	0	0	0	0	0	0	0	0	0	402993
2011-37	1137	1.8	2.3	0	0	0	0	0	0	0	0	0	0	0	0	0	0	0	0	0	0	0	0	0	0	0	0	0	0	0	0	0	0	0	0	0	0	0	0	0	0	0	0	0	0	0	0	0	461803
2011-38	1138	0	3.2	0	0	0	0	0	0	0	0	0	0	0	0	0	0	0	0	0	0	0	0	0	0	0	0	0	0	0	0	0	0	0	0	0	0	0	0	0	0	0	0	0	0	0	0	0	495222
2011-39	1139	0.5	3.3	0	0	0	0	0	0	0	0	0	0	0	0	0	0	0	0	0	0	0	0	0	0	0	0	0	0	0	0	0	0	0	0	0	0	0	0	0	0	0	0	0	0	0	0	0	1.91435e+06
2011-40	1140	0.4	2.9	0	0	0	0	0	0	0	0	0	0	0	0	0	0	0	0	0	0	0	0	0	0	0	0	0	0	0	0	0	0	0	0	0	0	0	0	0	0	0	0	0	0	0	0	0	1.69405e+06
2011-41	1141	0	3.1	0	0	0	0	0	0	0	0	0	0	0	0	0	0	0	0	0	0	0	0	0	0	0	0	0	0	0	0	0	0	0	0	0	0	0	0	0	0	0	0	0	0	0	0	0	1.61473e+06
2011-42	1142	0.4	2.7	0	0	0	0	0	0	0	0	0	0	0	0	0	0	0	86731.7	0	0	0	0	0	0	0	0	0	0	0	0	0	0	0	0	0	0	0	0	0	0	0	0	0	0	0	0	0	1.45818e+06
2011-43	1143	0	2.8	0	0	0	0	0	0	0	0	0	0	0	0	0	0	0	0	0	0	0	0	0	0	0	0	0	0	0	0	0	0	0	0	0	0	0	0	0	0	0	0	0	0	0	0	0	1.52231e+06
2011-44	1144	0.4	3.1	0	0	0	0	0	0	0	0	0	0	0	0	0	0	0	0	0	0	0	0	0	0	0	0	0	0	0	0	0	0	0	0	0	0	0	0	0	0	0	0	0	0	0	0	0	1.11805e+06
2011-45	1145	1.2	2.9	0	0	0	0	0	0	0	0	0	0	0	0	0	0	0	0	0	0	0	0	0	0	0	0	0	0	0	0	0	0	0	0	0	0	0	0	0	0	0	0	0	0	0	0	0	740026
2011-46	1146	0.8	2.7	0	0	0	0	0	0	0	0	0	0	0	0	0	0	0	0	0	0	0	0	0	0	0	0	0	0	0	0	0	0	0	0	0	0	0	0	0	0	0	0	0	0	0	0	0	628569
2011-47	1147	0.4	3	0	0	0	0	0	0	0	0	0	0	0	0	0	0	0	0	0	0	0	0	0	0	0	0	0	0	0	0	0	0	0	0	0	0	0	0	0	0	0	0	0	0	0	0	0	660482
2011-48	1148	3	2.9	0	0	0	0	0	0	0	0	0	0	0	0	0	0	0	0	0	0	0	0	0	0	0	0	0	0	0	0	0	0	0	0	0	0	0	0	0	0	0	0	0	0	0	0	0	594802
2011-49	1149	5.1	2.8	0	0	0	0	0	0	0	0	0	0	0	0	0	0	0	0	0	0	0	0	0	0	0	0	0	0	0	0	0	0	0	0	0	0	0	0	0	0	0	0	0	0	0	0	0	661269
2011-50	1150	10.7	3	0	0	0	0	0	0	0	0	0	0	0	0	0	0	0	26294.9	0	0	0	0	0	0	0	0	0	0	0	0	0	0	0	0	0	0	0	0	0	0	0	0	0	0	0	0	0	478566
2011-51	1151	10.9	3.1	0	0	0	0	0	0	0	0	0	0	0	0	0	0	0	0	0	0	0	0	0	0	0	0	0	0	0	0	0	0	0	0	0	0	0	0	0	0	0	0	0	0	0	0	0	502078
2011-52	1152	17.3	3.7	0	0	0	0	0	0	0	0	0	0	0	0	0	0	0	0	0	0	0	0	0	0	0	0	0	0	0	0	0	0	0	0	0	0	0	0	0	0	0	0	0	0	0	0	0	456155
2011-53	1153	37.8	4.7	0	0	0	0	0	0	0	0	0	0	0	0	0	0	0	0	0	0	0	0	0	0	0	0	0	0	0	0	0	0	0	0	0	0	0	0	0	0	0	0	0	0	0	0	0	561315
2012-1	1201	39	6.2	0	0	0	0	0	0	0	0	0	0	0	0	0	0	0	60244.5	0	0	0	0	0	0	0	0	0	0	0	0	0	0	0	0	0	0	0	0	0	0	0	0	0	0	0	0	0	1.09535e+06
2012-2	1202	49	11.3	0	0	0	0	0	0	0	0	0	0	0	0	0	0	0	87579.2	0	0	0	0	0	0	0	0	0	0	0	0	0	0	0	0	0	0	0	0	0	0	0	0	0	0	0	0	0	1.76253e+06
2012-3	1203	60	18.8	0	0	0	0	0	0	0	0	0	0	0	0	0	0	0	38491.1	0	0	0	0	0	0	0	0	0	0	0	0	0	0	0	0	0	0	0	0	0	0	0	0	0	0	0	0	0	5.31818e+06
2012-4	1204	53.3	20.3	0	0	0	0	0	0	0	0	0	0	0	0	0	0	0	221050	0	0	0	0	0	0	0	0	0	0	0	0	0	0	0	0	0	0	0	0	0	0	0	0	0	0	0	0	0	5.40783e+06
2012-5	1205	56.2	21.1	0	0	0	0	0	0	0	0	0	0	0	0	0	0	0	82059.3	0	0	0	0	0	0	0	0	0	0	0	0	0	0	0	0	0	0	0	0	0	0	0	0	0	0	0	0	0	6.34592e+06
2012-6	1206	55.3	23.1	0	0	0	0	0	0	0	0	0	0	0	0	0	0	0	173936	0	0	0	0	0	0	0	0	0	0	0	0	0	0	0	0	0	0	0	0	0	0	0	0	0	0	0	0	0	4.71736e+06
2012-7	1207	53.8	21.4	0	0	0	0	0	0	0	0	0	0	0	0	0	0	0	129790	0	0	0	0	0	0	0	0	0	0	0	0	0	0	25958	0	0	0	0	0	0	0	0	0	0	0	0	0	0	5.15007e+06
2012-8	1208	53.3	20	0	0	0	0	0	0	0	0	0	0	0	0	0	0	0	68726.4	0	0	0	0	0	0	0	0	0	0	0	0	0	0	0	0	0	0	0	0	0	0	0	0	0	0	0	0	0	5.65143e+06
2012-9	1209	48.2	16.2	0	0	0	0	0	0	0	0	0	0	0	0	0	0	0	85955.2	0	0	0	0	0	0	0	0	0	0	0	0	0	0	0	0	0	0	0	0	0	0	0	0	0	0	0	0	0	4.31618e+06
2012-10	1210	45.6	12.9	0	0	0	0	0	0	0	0	0	0	0	0	0	0	0	45179.2	0	0	0	0	0	0	0	0	0	0	0	0	0	0	0	0	0	0	0	0	0	0	0	0	0	0	0	0	0	2.87211e+06
2012-11	1211	50.5	14.6	0	0	0	0	0	0	0	0	0	0	0	0	0	0	0	102700	0	0	0	0	0	0	0	0	0	0	0	0	0	0	43241.9	0	0	0	0	0	0	0	0	0	0	0	0	0	0	3.02153e+06
2012-12	1212	56.2	18	0	0	0	0	0	0	0	0	0	0	0	0	0	0	0	31745.7	0	0	0	0	0	0	0	0	0	0	0	0	0	0	0	0	0	0	0	0	0	0	0	0	0	0	0	0	0	3.62959e+06
2012-13	1213	56.6	20.3	0	0	0	0	0	0	0	0	0	0	0	0	0	0	0	63781.6	0	0	0	0	0	0	0	0	0	0	0	0	0	0	0	0	0	0	0	0	0	0	0	0	0	0	0	0	0	4.50192e+06
2012-14	1214	52.7	16.7	0	0	0	0	0	0	0	0	0	0	0	0	0	27008.9	0	27008.9	0	0	0	0	0	0	0	0	0	0	0	0	0	0	0	0	0	0	0	0	0	0	0	0	0	0	0	0	0	4.76438e+06
2012-15	1215	20.1	13.8	0	0	0	0	0	0	0	0	0	0	0	0	0	0	0	0	0	0	0	0	0	0	0	0	0	0	0	0	0	0	0	0	0	0	0	0	0	0	0	0	0	0	0	0	0	2.76958e+06
2012-16	1216	32	8.7	0	0	0	0	0	0	0	0	0	0	0	0	0	0	0	44574.7	0	0	0	0	0	0	0	0	0	0	0	0	0	0	0	0	0	0	0	0	0	0	0	0	0	0	0	0	0	1.53226e+06
2012-17	1217	23.1	7.1	0	0	0	0	0	0	0	0	0	0	0	0	0	0	0	0	0	0	0	0	0	0	0	0	0	0	0	0	0	0	0	0	0	0	0	0	0	0	0	0	0	0	0	0	0	1.06277e+06
2012-18	1218	9.8	5	0	0	0	0	0	0	0	0	0	0	0	0	0	0	0	0	0	0	0	0	0	0	0	0	0	0	0	0	0	0	0	0	0	0	0	0	0	0	0	0	0	0	0	0	0	550298
2012-19	1219	5.2	3.4	0	0	0	0	0	0	0	0	0	0	0	0	0	0	0	0	0	0	0	0	0	0	0	0	0	0	0	0	0	0	0	0	0	0	0	0	0	0	0	0	0	0	0	0	0	327889
2012-20	1220	3	2.8	0	0	0	0	0	0	0	0	0	0	0	0	0	0	0	0	0	0	0	0	0	0	0	0	0	0	0	0	0	0	0	0	0	0	0	0	0	0	0	0	0	0	0	0	0	175801
2012-21	1221	0.5	2.5	0	0	0	0	0	0	0	0	0	0	0	0	0	0	0	27774.8	0	0	0	0	0	0	0	0	0	0	0	0	0	0	0	0	0	0	0	0	0	0	0	0	0	0	0	0	0	349963
2012-22	1222	0	2.4	0	0	0	0	0	0	0	0	0	0	0	0	0	0	0	0	0	0	0	0	0	0	0	0	0	0	0	0	0	0	0	0	0	0	0	0	0	0	0	0	0	0	0	0	0	165132
2012-23	1223	0.6	2.3	0	0	0	0	0	0	0	0	0	0	0	0	0	0	0	40291.7	0	0	0	0	0	0	0	0	0	0	0	0	0	0	0	0	0	0	0	0	0	0	0	0	0	0	0	0	0	195702
2012-24	1224	0	2.2	0	0	0	0	0	0	0	0	0	0	0	0	0	0	0	0	0	0	0	0	0	0	0	0	0	0	0	0	0	0	0	0	0	0	0	0	0	0	0	0	0	0	0	0	0	181263
2012-25	1225	0	2.3	0	0	0	0	0	0	0	0	0	0	0	0	0	0	0	0	0	0	0	0	0	0	0	0	0	0	0	0	0	0	0	0	0	0	0	0	0	0	0	0	0	0	0	0	0	201041
2012-26	1226	0	2	0	0	0	0	0	0	0	0	0	0	0	0	0	0	0	0	0	0	0	0	0	0	0	0	0	0	0	0	0	0	0	0	0	0	0	0	0	0	0	0	0	0	0	0	0	100711
2012-27	1227	0	1.8	0	0	0	0	0	0	0	0	0	0	0	0	0	0	0	0	0	0	0	0	0	0	0	0	0	0	0	0	0	0	0	0	0	0	0	0	0	0	0	0	0	0	0	0	0	74430.9
2012-28	1228	1.3	1.8	0	0	0	0	0	0	0	0	0	0	0	0	0	0	0	26811.9	0	0	0	0	0	0	0	0	0	0	0	0	0	0	0	0	0	0	0	0	0	0	0	0	0	0	0	0	0	150147
2012-29	1229	1.1	1.8	0	0	0	0	0	0	0	0	0	0	0	0	0	0	0	0	0	0	0	0	0	0	0	0	0	0	0	0	0	0	0	0	0	0	0	0	0	0	0	0	0	0	0	0	0	94211.7
2012-30	1230	0.5	1.9	0	0	0	0	0	0	0	0	0	0	0	0	0	0	0	0	0	0	0	0	0	0	0	0	0	0	0	0	0	0	0	0	0	0	0	0	0	0	0	0	0	0	0	0	0	150756
2012-31	1231	2	2.1	0	0	0	0	0	0	0	0	0	0	0	0	0	0	0	0	0	0	0	0	0	0	0	0	0	0	0	0	0	0	0	0	0	0	0	0	0	0	0	0	0	0	0	0	0	97525.2
2012-32	1232	0.6	1.7	0	0	0	0	0	0	0	0	0	0	0	0	0	0	0	0	0	0	0	0	0	0	0	0	0	0	0	0	0	0	0	0	0	0	0	0	0	0	0	0	0	0	0	0	0	64944.9
2012-33	1233	0	1.7	0	0	0	0	0	0	0	0	0	0	0	0	0	0	0	0	0	0	0	0	0	0	0	0	0	0	0	0	0	0	0	0	0	0	0	0	0	0	0	0	0	0	0	0	0	118759
2012-34	1234	0	1.5	0	0	0	0	0	0	0	0	0	0	0	0	0	0	0	0	0	0	0	0	0	0	0	0	0	0	0	0	0	0	0	0	0	0	0	0	0	0	0	0	0	0	0	0	0	190949
[truncated: 202 more columns]

## Sheet: Table sorted by coefficient
2009/10 epidemiological year (Development set 1)		2010/11 epidemiological year (Development set 2 or Validation set 1)		2011/12 epidemiological year (Validation set 2)
Combined Query	Correlation Coefficient	Combined Query	Correlation Coefficient	Combined Query	Correlation Coefficient
New flu(abbr)	.894*	Bad cold_Symptom	.969*	Bad cold_Symptom	.981*
Flu_Vaccine	.871*	New flu_Treatment	.951*	Tamiflu	.981*
New flu_Cough	.849*	New flu_Cough	.930*	Bad cold	.957*
New flu_Fever	.814*	New flu_Sign	.919*	New flu_Symptom	.936*
Tamiflu_Vaccine	.805*	Tamiflu	.904*	Bad cold_Sign	.867*
Tamiflu_Symptom	.800*	New influenza_Symptom	.896*	Bad cold_Treatment	.814*
Flu_Symptom	.799*	Bad cold_Treatment	.887*	New flu	.795*
H1N1_Symptom	.791*	Swine flu_Symptom	.877*	Influenza	.795*
New flu_Sore throat	.738*	New flu_Symptom	.836*	Influenza_Symptom	.782*
New flu(abbr)_Vaccine	.713*	Flu_Symptom	.815*	Epidemic bad cold	.773*
New flu_Symptom	.709*	Influenza_Symptom	.813*	Influenza(English)	.751*
Tamiflu	.703*	Influenza(English)	.762*	New flu_Sign	.684*
Tamuflu(English)	.700*	New influenza	.748*	New flu_Prevention	.659*
Tamiflu_Prevention	.694*	Bird flu_Symptom	.747*	New influenza_Symptom	.650*
New flu_Treatment	.685*	Bird flu	.709*	Bad cold_Fever	.639*
Tamiflu_Fever	.677*	New flu(abbr)	.622*	New flu_Treatment	.616*
New flu	.673*	Swine flu	.619*	Flu	.606*
New flu_Neck pain	.664*	Bird flu_Vaccine	.609*	New influenza	.503*
Influenza_Prevention	.650*	New flu_Fever	.591*	Epidemic bad cold_Symptom	.492*
Bad cold_Symptom	.640*	Epidemic bad cold	.585*	New flu_Fever	.460*
New bad cold	.636*	Flu	.578*	Flu_Symptom	.416*
New flu_Sign	.633*	Bird flu_Prevention	.563*	Bad cold_Decease	.407*
New flu_Mask	.618*	Bird flu_Decease	.545*	Influenza_Treatment	.402*
Influenza(English)	.615*	Influenza	.525*	New flu_Decease	.379*
New flu_Vaccine	.610*	Tamuflu(English)	.523*	Bad cold_Complication	.367*
Swine flu_Symptom	.602*	Influenza_Prevention	.522*	New flu_Complication	.354*
Tamiflu_Sign	.573*	New flu_Complication	.510*	New flu_Cough	.291*
Bird flu_Vaccine	.566*	New flu_Sore throat	.504*	Tamuflu(English)	.286*
Bird flu_Symptom	.544*	New flu_Prevention	.392*	Influenza_Cough	0.270583
Bird flu_Prevention	.542*	New flu_Mask	.378*	New bad cold	0.259901
Swine flu	.516*	Bad cold	.364*	Bad cold_Cough	0.245898
Flu_Mask	.514*	Bad cold_Decease	.359*	Tamiflu_Fever	0.231239
Flu_Sign	.511*	Epidemic bad cold_Symptom	.359*	New flu_Vaccine	0.221162
H1N1_Vaccine	.473*	Influenza_Decease	.359*	H1N1_Treatment	0.197289
Influenza_Vaccine	.452*	New flu	.299*	Bird flu	0.135747
Flu_Prevention	.444*	Tamiflu_Sign	.276*	Swine flu	0.019007
Bad cold	.437*	New influenza_Vaccine	.276*	Bird flu_Symptom	0.00450524
New influenza	.434*	New flu_Vaccine	0.235526	Influenza_Prevention	-0.0164832
New flu_Prevention	.433*	Bad cold_Sign	0.193593	Bad cold_Prevention	-0.0222278
Bad cold_Mask	.430*	New influenza_Prevention	0.179204	New influenza_Sign	-0.079597
Flu	.430*	New bad cold	0.128653	Bird flu_Prevention	-0.0897767
Influenza	.424*	New flu_Decease	0.058001	Bird flu_Sign	-0.0897767
New influenza_Symptom	.377*	Influenza_Vaccine	-0.0308227	New influenza_Vaccine	-0.0958844
New flu(abbr)_Mask	.376*	Swine flu_Prevention	-0.0355908	Bird flu_Vaccine	-0.0977883
Tamiflu_Cough	.376*	Bad cold_Prevention	-0.0429012	New flu_Mask	-0.10291
Bad cold_Prevention	.348*	Bad cold_Vaccine	-0.0490439	Influenza_Vaccine	-0.120861
Bad cold_Treatment	.340*	Flu_Vaccine	-0.0619651	Flu_Vaccine	-0.156637
New influenza_Vaccine	.337*	New flu_PCR	-0.0670804	Bad cold_Vaccine	-0.229257
New flu_Complication	.317*	H1N1	.a	H1N1	.a
Swine flu_Prevention	.307*	H1N1_PCR	.a	H1N1_PCR	.a
Influenza_Symptom	.299*	H1N1_Cough	.a	H1N1_Cough	.a
New flu_Decease	0.271164	H1N1_Mask	.a	H1N1_Mask	.a
New flu(abbr)_Prevention	0.238256	H1N1_Neck pain	.a	H1N1_Neck pain	.a
Epidemic bad cold	0.237327	H1N1_Throat pain	.a	H1N1_Throat pain	.a
New influenza_Prevention	0.232757	H1N1_Vaccine	.a	H1N1_Vaccine	.a
Epidemic bad cold_Symptom	0.211061	H1N1_Decease	.a	H1N1_Decease	.a
Bad cold_Sign	0.207966	H1N1_Fever	.a	H1N1_Fever	.a
New influenza_Decease	0.182082	H1N1_Prevention	.a	H1N1_Prevention	.a
Influenza_Decease	0.166012	H1N1_Sore throat	.a	H1N1_Sore throat	.a
Bad cold_Complication	0.156245	H1N1_Symptom	.a	H1N1_Symptom	.a
Bird flu_Decease	0.14301	H1N1_Sign	.a	H1N1_Sign	.a
Bird flu_Treatment	0.140855	H1N1_Treatment	.a	H1N1_Complication	.a
Bad cold_Vaccine	0.129349	H1N1_Complication	.a	Influenza(English)_PCR	.a
New influenza_Treatment	0.0647121	Influenza(English)_PCR	.a	Influenza(English)_Cough	.a
Bird flu	0.0396707	Influenza(English)_Cough	.a	Influenza(English)_Mask	.a
Flu_Decease	0.0330069	Influenza(English)_Mask	.a	Influenza(English)_Neck pain	.a
Influenza_Mask	0.0248197	Influenza(English)_Neck pain	.a	Influenza(English)_Throat pain	.a
Bad cold_Decease	-0.0161115	Influenza(English)_Throat pain	.a	Influenza(English)_Vaccine	.a
Tamiflu_Decease	-0.0218857	Influenza(English)_Vaccine	.a	Influenza(English)_Decease	.a
Influenza_Treatment	-0.0601435	Influenza(English)_Decease	.a	Influenza(English)_Fever	.a
New influenza_Fever	-0.0601435	Influenza(English)_Fever	.a	Influenza(English)_Prevention	.a
New influenza_Sign	-0.0789917	Influenza(English)_Prevention	.a	Influenza(English)_Sore throat	.a
Influenza(English)_Vaccine	-0.100559	Influenza(English)_Sore throat	.a	Influenza(English)_Symptom	.a
H1N1	.a	Influenza(English)_Symptom	.a	Influenza(English)_Sign	.a
H1N1_PCR	.a	Influenza(English)_Sign	.a	Influenza(English)_Treatment	.a
H1N1_Cough	.a	Influenza(English)_Treatment	.a	Influenza(English)_Complication	.a
H1N1_Mask	.a	Influenza(English)_Complication	.a	Tamuflu(English)_PCR	.a
H1N1_Neck pain	.a	Tamuflu(English)_PCR	.a	Tamuflu(English)_Cough	.a
H1N1_Throat pain	.a	Tamuflu(English)_Cough	.a	Tamuflu(English)_Mask	.a
H1N1_Decease	.a	Tamuflu(English)_Mask	.a	Tamuflu(English)_Neck pain	.a
H1N1_Fever	.a	Tamuflu(English)_Neck pain	.a	Tamuflu(English)_Throat pain	.a
H1N1_Prevention	.a	Tamuflu(English)_Throat pain	.a	Tamuflu(English)_Vaccine	.a
H1N1_Sore throat	.a	Tamuflu(English)_Vaccine	.a	Tamuflu(English)_Decease	.a
H1N1_Sign	.a	Tamuflu(English)_Decease	.a	Tamuflu(English)_Fever	.a
H1N1_Treatment	.a	Tamuflu(English)_Fever	.a	Tamuflu(English)_Prevention	.a
H1N1_Complication	.a	Tamuflu(English)_Prevention	.a	Tamuflu(English)_Sore throat	.a
Influenza(English)_PCR	.a	Tamuflu(English)_Sore throat	.a	Tamuflu(English)_Symptom	.a
Influenza(English)_Cough	.a	Tamuflu(English)_Symptom	.a	Tamuflu(English)_Sign	.a
Influenza(English)_Mask	.a	Tamuflu(English)_Sign	.a	Tamuflu(English)_Treatment	.a
Influenza(English)_Neck pain	.a	Tamuflu(English)_Treatment	.a	Tamuflu(English)_Complication	.a
Influenza(English)_Throat pain	.a	Tamuflu(English)_Complication	.a	Bad cold_PCR	.a
Influenza(English)_Decease	.a	Bad cold_PCR	.a	Bad cold_Mask	.a
Influenza(English)_Fever	.a	Bad cold_Cough	.a	Bad cold_Neck pain	.a
Influenza(English)_Prevention	.a	Bad cold_Mask	.a	Bad cold_Throat pain	.a
Influenza(English)_Sore throat	.a	Bad cold_Neck pain	.a	Bad cold_Sore throat	.a
Influenza(English)_Symptom	.a	Bad cold_Throat pain	.a	Swine flu_PCR	.a
Influenza(English)_Sign	.a	Bad cold_Fever	.a	Swine flu_Cough	.a
Influenza(English)_Treatment	.a	Bad cold_Sore throat	.a	Swine flu_Mask	.a
Influenza(English)_Complication	.a	Bad cold_Complication	.a	Swine flu_Neck pain	.a
Tamuflu(English)_PCR	.a	Swine flu_PCR	.a	Swine flu_Throat pain	.a
Tamuflu(English)_Cough	.a	Swine flu_Cough	.a	Swine flu_Vaccine	.a
Tamuflu(English)_Mask	.a	Swine flu_Mask	.a	Swine flu_Decease	.a
Tamuflu(English)_Neck pain	.a	Swine flu_Neck pain	.a	Swine flu_Fever	.a
Tamuflu(English)_Throat pain	.a	Swine flu_Throat pain	.a	Swine flu_Prevention	.a
Tamuflu(English)_Vaccine	.a	Swine flu_Vaccine	.a	Swine flu_Sore throat	.a
Tamuflu(English)_Decease	.a	Swine flu_Decease	.a	Swine flu_Symptom	.a
Tamuflu(English)_Fever	.a	Swine flu_Fever	.a	Swine flu_Sign	.a
Tamuflu(English)_Prevention	.a	Swine flu_Sore throat	.a	Swine flu_Treatment	.a
Tamuflu(English)_Sore throat	.a	Swine flu_Sign	.a	Swine flu_Complication	.a
Tamuflu(English)_Symptom	.a	Swine flu_Treatment	.a	New bad cold_PCR	.a
Tamuflu(English)_Sign	.a	Swine flu_Complication	.a	New bad cold_Cough	.a
Tamuflu(English)_Treatment	.a	New bad cold_PCR	.a	New bad cold_Mask	.a
Tamuflu(English)_Complication	.a	New bad cold_Cough	.a	New bad cold_Neck pain	.a
Bad cold_PCR	.a	New bad cold_Mask	.a	New bad cold_Throat pain	.a
Bad cold_Cough	.a	New bad cold_Neck pain	.a	New bad cold_Vaccine	.a
Bad cold_Neck pain	.a	New bad cold_Throat pain	.a	New bad cold_Decease	.a
Bad cold_Throat pain	.a	New bad cold_Vaccine	.a	New bad cold_Fever	.a
Bad cold_Fever	.a	New bad cold_Decease	.a	New bad cold_Prevention	.a
Bad cold_Sore throat	.a	New bad cold_Fever	.a	New bad cold_Sore throat	.a
Swine flu_PCR	.a	New bad cold_Prevention	.a	New bad cold_Symptom	.a
Swine flu_Cough	.a	New bad cold_Sore throat	.a	New bad cold_Sign	.a
Swine flu_Mask	.a	New bad cold_Symptom	.a	New bad cold_Treatment	.a
Swine flu_Neck pain	.a	New bad cold_Sign	.a	New bad cold_Complication	.a
Swine flu_Throat pain	.a	New bad cold_Treatment	.a	New flu_PCR	.a
Swine flu_Vaccine	.a	New bad cold_Complication	.a	New flu_Neck pain	.a
Swine flu_Decease	.a	New flu_Neck pain	.a	New flu_Throat pain	.a
Swine flu_Fever	.a	New flu_Throat pain	.a	New flu_Sore throat	.a
Swine flu_Sore throat	.a	New flu(abbr)_PCR	.a	New flu(abbr)	.a
Swine flu_Sign	.a	New flu(abbr)_Cough	.a	New flu(abbr)_PCR	.a
Swine flu_Treatment	.a	New flu(abbr)_Mask	.a	New flu(abbr)_Cough	.a
Swine flu_Complication	.a	New flu(abbr)_Neck pain	.a	New flu(abbr)_Mask	.a
New bad cold_PCR	.a	New flu(abbr)_Throat pain	.a	New flu(abbr)_Neck pain	.a
New bad cold_Cough	.a	New flu(abbr)_Vaccine	.a	New flu(abbr)_Throat pain	.a
New bad cold_Mask	.a	New flu(abbr)_Decease	.a	New flu(abbr)_Vaccine	.a
New bad cold_Neck pain	.a	New flu(abbr)_Fever	.a	New flu(abbr)_Decease	.a
New bad cold_Throat pain	.a	New flu(abbr)_Prevention	.a	New flu(abbr)_Fever	.a
New bad cold_Vaccine	.a	New flu(abbr)_Sore throat	.a	New flu(abbr)_Prevention	.a
New bad cold_Decease	.a	New flu(abbr)_Symptom	.a	New flu(abbr)_Sore throat	.a
New bad cold_Fever	.a	New flu(abbr)_Sign	.a	New flu(abbr)_Symptom	.a
New bad cold_Prevention	.a	New flu(abbr)_Treatment	.a	New flu(abbr)_Sign	.a
New bad cold_Sore throat	.a	New flu(abbr)_Complication	.a	New flu(abbr)_Treatment	.a
New bad cold_Symptom	.a	Epidemic bad cold_PCR	.a	New flu(abbr)_Complication	.a
New bad cold_Sign	.a	Epidemic bad cold_Cough	.a	Epidemic bad cold_PCR	.a
New bad cold_Treatment	.a	Epidemic bad cold_Mask	.a	Epidemic bad cold_Cough	.a
New bad cold_Complication	.a	Epidemic bad cold_Neck pain	.a	Epidemic bad cold_Mask	.a
New flu_PCR	.a	Epidemic bad cold_Throat pain	.a	Epidemic bad cold_Neck pain	.a
New flu_Throat pain	.a	Epidemic bad cold_Vaccine	.a	Epidemic bad cold_Throat pain	.a
New flu(abbr)_PCR	.a	Epidemic bad cold_Decease	.a	Epidemic bad cold_Vaccine	.a
New flu(abbr)_Cough	.a	Epidemic bad cold_Fever	.a	Epidemic bad cold_Decease	.a
New flu(abbr)_Neck pain	.a	Epidemic bad cold_Prevention	.a	Epidemic bad cold_Fever	.a
New flu(abbr)_Throat pain	.a	Epidemic bad cold_Sore throat	.a	Epidemic bad cold_Prevention	.a
New flu(abbr)_Decease	.a	Epidemic bad cold_Sign	.a	Epidemic bad cold_Sore throat	.a
New flu(abbr)_Fever	.a	Epidemic bad cold_Treatment	.a	Epidemic bad cold_Sign	.a
New flu(abbr)_Sore throat	.a	Epidemic bad cold_Complication	.a	Epidemic bad cold_Treatment	.a
New flu(abbr)_Symptom	.a	Influenza_PCR	.a	Epidemic bad cold_Complication	.a
New flu(abbr)_Sign	.a	Influenza_Cough	.a	Influenza_PCR	.a
New flu(abbr)_Treatment	.a	Influenza_Mask	.a	Influenza_Mask	.a
New flu(abbr)_Complication	.a	Influenza_Neck pain	.a	Influenza_Neck pain	.a
Epidemic bad cold_PCR	.a	Influenza_Throat pain	.a	Influenza_Throat pain	.a
Epidemic bad cold_Cough	.a	Influenza_Fever	.a	Influenza_Decease	.a
Epidemic bad cold_Mask	.a	Influenza_Sore throat	.a	Influenza_Fever	.a
Epidemic bad cold_Neck pain	.a	Influenza_Sign	.a	Influenza_Sore throat	.a
Epidemic bad cold_Throat pain	.a	Influenza_Treatment	.a	Influenza_Sign	.a
Epidemic bad cold_Vaccine	.a	Influenza_Complication	.a	Influenza_Complication	.a
Epidemic bad cold_Decease	.a	Bird flu_PCR	.a	Bird flu_PCR	.a
Epidemic bad cold_Fever	.a	Bird flu_Cough	.a	Bird flu_Cough	.a
Epidemic bad cold_Prevention	.a	Bird flu_Mask	.a	Bird flu_Mask	.a
Epidemic bad cold_Sore throat	.a	Bird flu_Neck pain	.a	Bird flu_Neck pain	.a
Epidemic bad cold_Sign	.a	Bird flu_Throat pain	.a	Bird flu_Throat pain	.a
Epidemic bad cold_Treatment	.a	Bird flu_Fever	.a	Bird flu_Decease	.a
Epidemic bad cold_Complication	.a	Bird flu_Sore throat	.a	Bird flu_Fever	.a
Influenza_PCR	.a	Bird flu_Sign	.a	Bird flu_Sore throat	.a
Influenza_Cough	.a	Bird flu_Treatment	.a	Bird flu_Treatment	.a
Influenza_Neck pain	.a	Bird flu_Complication	.a	Bird flu_Complication	.a
Influenza_Throat pain	.a	Tamiflu_PCR	.a	Tamiflu_PCR	.a
Influenza_Fever	.a	Tamiflu_Cough	.a	Tamiflu_Cough	.a
Influenza_Sore throat	.a	Tamiflu_Mask	.a	Tamiflu_Mask	.a
Influenza_Sign	.a	Tamiflu_Neck pain	.a	Tamiflu_Neck pain	.a
Influenza_Complication	.a	Tamiflu_Throat pain	.a	Tamiflu_Throat pain	.a
Bird flu_PCR	.a	Tamiflu_Vaccine	.a	Tamiflu_Vaccine	.a
Bird flu_Cough	.a	Tamiflu_Decease	.a	Tamiflu_Decease	.a
Bird flu_Mask	.a	Tamiflu_Fever	.a	Tamiflu_Prevention	.a
Bird flu_Neck pain	.a	Tamiflu_Prevention	.a	Tamiflu_Sore throat	.a
Bird flu_Throat pain	.a	Tamiflu_Sore throat	.a	Tamiflu_Symptom	.a
Bird flu_Fever	.a	Tamiflu_Symptom	.a	Tamiflu_Sign	.a
Bird flu_Sore throat	.a	Tamiflu_Treatment	.a	Tamiflu_Treatment	.a
Bird flu_Sign	.a	Tamiflu_Complication	.a	Tamiflu_Complication	.a
Bird flu_Complication	.a	Flu_PCR	.a	Flu_PCR	.a
Tamiflu_PCR	.a	Flu_Cough	.a	Flu_Cough	.a
Tamiflu_Mask	.a	Flu_Mask	.a	Flu_Mask	.a
Tamiflu_Neck pain	.a	Flu_Neck pain	.a	Flu_Neck pain	.a
Tamiflu_Throat pain	.a	Flu_Throat pain	.a	Flu_Throat pain	.a
Tamiflu_Sore throat	.a	Flu_Decease	.a	Flu_Decease	.a
Tamiflu_Treatment	.a	Flu_Fever	.a	Flu_Fever	.a
Tamiflu_Complication	.a	Flu_Prevention	.a	Flu_Prevention	.a
Flu_PCR	.a	Flu_Sore throat	.a	Flu_Sore throat	.a
Flu_Cough	.a	Flu_Sign	.a	Flu_Sign	.a
Flu_Neck pain	.a	Flu_Treatment	.a	Flu_Treatment	.a
Flu_Throat pain	.a	Flu_Complication	.a	Flu_Complication	.a
Flu_Fever	.a	New influenza_PCR	.a	New influenza_PCR	.a
Flu_Sore throat	.a	New influenza_Cough	.a	New influenza_Cough	.a
Flu_Treatment	.a	New influenza_Mask	.a	New influenza_Mask	.a
Flu_Complication	.a	New influenza_Neck pain	.a	New influenza_Neck pain	.a
New influenza_PCR	.a	New influenza_Throat pain	.a	New influenza_Throat pain	.a
New influenza_Cough	.a	New influenza_Decease	.a	New influenza_Decease	.a
New influenza_Mask	.a	New influenza_Fever	.a	New influenza_Fever	.a
New influenza_Neck pain	.a	New influenza_Sore throat	.a	New influenza_Prevention	.a
New influenza_Throat pain	.a	New influenza_Sign	.a	New influenza_Sore throat	.a
New influenza_Sore throat	.a	New influenza_Treatment	.a	New influenza_Treatment	.a
New influenza_Complication	.a	New influenza_Complication	.a	New influenza_Complication	.a
*. Correlation is significant at the 0.05 level (2-tailed).
a. Cannot be computed because at least one of the variables is constant.

## Sheet: Table sorted by query
	Correlation Coeffient
Combined Query	2009/10 epidemiological year (Development set 1)	2010/11 epidemiological year (Development set 2 or Validation set 1)	2011/12 epidemiological year (Validation set 2)
Bad cold	.437*	.364*	.957*
Bad cold_Complication	0.156245	.a	.367*
Bad cold_Cough	.a	.a	0.245898
Bad cold_Decease	-0.0161115	.359*	.407*
Bad cold_Fever	.a	.a	.639*
Bad cold_Mask	.430*	.a	.a
Bad cold_Neck pain	.a	.a	.a
Bad cold_PCR	.a	.a	.a
Bad cold_Prevention	.348*	-0.0429012	-0.0222278
Bad cold_Sign	0.207966	0.193593	.867*
Bad cold_Sore throat	.a	.a	.a
Bad cold_Symptom	.640*	.969*	.981*
Bad cold_Throat pain	.a	.a	.a
Bad cold_Treatment	.340*	.887*	.814*
Bad cold_Vaccine	0.129349	-0.0490439	-0.229257
Bird flu	0.0396707	.709*	0.135747
Bird flu_Complication	.a	.a	.a
Bird flu_Cough	.a	.a	.a
Bird flu_Decease	0.14301	.545*	.a
Bird flu_Fever	.a	.a	.a
Bird flu_Mask	.a	.a	.a
Bird flu_Neck pain	.a	.a	.a
Bird flu_PCR	.a	.a	.a
Bird flu_Prevention	.542*	.563*	-0.0897767
Bird flu_Sign	.a	.a	-0.0897767
Bird flu_Sore throat	.a	.a	.a
Bird flu_Symptom	.544*	.747*	0.00450524
Bird flu_Throat pain	.a	.a	.a
Bird flu_Treatment	0.140855	.a	.a
Bird flu_Vaccine	.566*	.609*	-0.0977883
Epidemic bad cold	0.237327	.585*	.773*
Epidemic bad cold_Complication	.a	.a	.a
Epidemic bad cold_Cough	.a	.a	.a
Epidemic bad cold_Decease	.a	.a	.a
Epidemic bad cold_Fever	.a	.a	.a
Epidemic bad cold_Mask	.a	.a	.a
Epidemic bad cold_Neck pain	.a	.a	.a
Epidemic bad cold_PCR	.a	.a	.a
Epidemic bad cold_Prevention	.a	.a	.a
Epidemic bad cold_Sign	.a	.a	.a
Epidemic bad cold_Sore throat	.a	.a	.a
Epidemic bad cold_Symptom	0.211061	.359*	.492*
Epidemic bad cold_Throat pain	.a	.a	.a
Epidemic bad cold_Treatment	.a	.a	.a
Epidemic bad cold_Vaccine	.a	.a	.a
Flu	.430*	.578*	.606*
Flu_Complication	.a	.a	.a
Flu_Cough	.a	.a	.a
Flu_Decease	0.0330069	.a	.a
Flu_Fever	.a	.a	.a
Flu_Mask	.514*	.a	.a
Flu_Neck pain	.a	.a	.a
Flu_PCR	.a	.a	.a
Flu_Prevention	.444*	.a	.a
Flu_Sign	.511*	.a	.a
Flu_Sore throat	.a	.a	.a
Flu_Symptom	.799*	.815*	.416*
Flu_Throat pain	.a	.a	.a
Flu_Treatment	.a	.a	.a
Flu_Vaccine	.871*	-0.0619651	-0.156637
H1N1	.a	.a	.a
H1N1_Complication	.a	.a	.a
H1N1_Cough	.a	.a	.a
H1N1_Decease	.a	.a	.a
H1N1_Fever	.a	.a	.a
H1N1_Mask	.a	.a	.a
H1N1_Neck pain	.a	.a	.a
H1N1_PCR	.a	.a	.a
H1N1_Prevention	.a	.a	.a
H1N1_Sign	.a	.a	.a
H1N1_Sore throat	.a	.a	.a
H1N1_Symptom	.791*	.a	.a
H1N1_Throat pain	.a	.a	.a
H1N1_Treatment	.a	.a	0.197289
H1N1_Vaccine	.473*	.a	.a
Influenza	.424*	.525*	.795*
Influenza_Complication	.a	.a	.a
Influenza_Cough	.a	.a	0.270583
Influenza_Decease	0.166012	.359*	.a
Influenza_Fever	.a	.a	.a
Influenza_Mask	0.0248197	.a	.a
Influenza_Neck pain	.a	.a	.a
Influenza_PCR	.a	.a	.a
Influenza_Prevention	.650*	.522*	-0.0164832
Influenza_Sign	.a	.a	.a
Influenza_Sore throat	.a	.a	.a
Influenza_Symptom	.299*	.813*	.782*
Influenza_Throat pain	.a	.a	.a
Influenza_Treatment	-0.0601435	.a	.402*
Influenza_Vaccine	.452*	-0.0308227	-0.120861
Influenza(English)	.615*	.762*	.751*
Influenza(English)_Complication	.a	.a	.a
Influenza(English)_Cough	.a	.a	.a
Influenza(English)_Decease	.a	.a	.a
Influenza(English)_Fever	.a	.a	.a
Influenza(English)_Mask	.a	.a	.a
Influenza(English)_Neck pain	.a	.a	.a
Influenza(English)_PCR	.a	.a	.a
Influenza(English)_Prevention	.a	.a	.a
Influenza(English)_Sign	.a	.a	.a
Influenza(English)_Sore throat	.a	.a	.a
Influenza(English)_Symptom	.a	.a	.a
Influenza(English)_Throat pain	.a	.a	.a
Influenza(English)_Treatment	.a	.a	.a
Influenza(English)_Vaccine	-0.100559	.a	.a
New bad cold	.636*	0.128653	0.259901
New bad cold_Complication	.a	.a	.a
New bad cold_Cough	.a	.a	.a
New bad cold_Decease	.a	.a	.a
New bad cold_Fever	.a	.a	.a
New bad cold_Mask	.a	.a	.a
New bad cold_Neck pain	.a	.a	.a
New bad cold_PCR	.a	.a	.a
New bad cold_Prevention	.a	.a	.a
New bad cold_Sign	.a	.a	.a
New bad cold_Sore throat	.a	.a	.a
New bad cold_Symptom	.a	.a	.a
New bad cold_Throat pain	.a	.a	.a
New bad cold_Treatment	.a	.a	.a
New bad cold_Vaccine	.a	.a	.a
New flu	.673*	.299*	.795*
New flu_Complication	.317*	.510*	.354*
New flu_Cough	.849*	.930*	.291*
New flu_Decease	0.271164	0.058001	.379*
New flu_Fever	.814*	.591*	.460*
New flu_Mask	.618*	.378*	-0.10291
New flu_Neck pain	.664*	.a	.a
New flu_PCR	.a	-0.0670804	.a
New flu_Prevention	.433*	.392*	.659*
New flu_Sign	.633*	.919*	.684*
New flu_Sore throat	.738*	.504*	.a
New flu_Symptom	.709*	.836*	.936*
New flu_Throat pain	.a	.a	.a
New flu_Treatment	.685*	.951*	.616*
New flu_Vaccine	.610*	0.235526	0.221162
New flu(abbr)	.894*	.622*	.a
New flu(abbr)_Complication	.a	.a	.a
New flu(abbr)_Cough	.a	.a	.a
New flu(abbr)_Decease	.a	.a	.a
New flu(abbr)_Fever	.a	.a	.a
New flu(abbr)_Mask	.376*	.a	.a
New flu(abbr)_Neck pain	.a	.a	.a
New flu(abbr)_PCR	.a	.a	.a
New flu(abbr)_Prevention	0.238256	.a	.a
New flu(abbr)_Sign	.a	.a	.a
New flu(abbr)_Sore throat	.a	.a	.a
New flu(abbr)_Symptom	.a	.a	.a
New flu(abbr)_Throat pain	.a	.a	.a
New flu(abbr)_Treatment	.a	.a	.a
New flu(abbr)_Vaccine	.713*	.a	.a
New influenza	.434*	.748*	.503*
New influenza_Complication	.a	.a	.a
New influenza_Cough	.a	.a	.a
New influenza_Decease	0.182082	.a	.a
New influenza_Fever	-0.0601435	.a	.a
New influenza_Mask	.a	.a	.a
New influenza_Neck pain	.a	.a	.a
New influenza_PCR	.a	.a	.a
New influenza_Prevention	0.232757	0.179204	.a
New influenza_Sign	-0.0789917	.a	-0.079597
New influenza_Sore throat	.a	.a	.a
New influenza_Symptom	.377*	.896*	.650*
New influenza_Throat pain	.a	.a	.a
New influenza_Treatment	0.0647121	.a	.a
New influenza_Vaccine	.337*	.276*	-0.0958844
Swine flu	.516*	.619*	0.019007
Swine flu_Complication	.a	.a	.a
Swine flu_Cough	.a	.a	.a
Swine flu_Decease	.a	.a	.a
Swine flu_Fever	.a	.a	.a
Swine flu_Mask	.a	.a	.a
Swine flu_Neck pain	.a	.a	.a
Swine flu_PCR	.a	.a	.a
Swine flu_Prevention	.307*	-0.0355908	.a
Swine flu_Sign	.a	.a	.a
Swine flu_Sore throat	.a	.a	.a
Swine flu_Symptom	.602*	.877*	.a
Swine flu_Throat pain	.a	.a	.a
Swine flu_Treatment	.a	.a	.a
Swine flu_Vaccine	.a	.a	.a
Tamiflu	.703*	.904*	.981*
Tamiflu_Complication	.a	.a	.a
Tamiflu_Cough	.376*	.a	.a
Tamiflu_Decease	-0.0218857	.a	.a
Tamiflu_Fever	.677*	.a	0.231239
Tamiflu_Mask	.a	.a	.a
Tamiflu_Neck pain	.a	.a	.a
Tamiflu_PCR	.a	.a	.a
Tamiflu_Prevention	.694*	.a	.a
Tamiflu_Sign	.573*	.276*	.a
Tamiflu_Sore throat	.a	.a	.a
Tamiflu_Symptom	.800*	.a	.a
Tamiflu_Throat pain	.a	.a	.a
Tamiflu_Treatment	.a	.a	.a
Tamiflu_Vaccine	.805*	.a	.a
Tamuflu(English)	.700*	.523*	.286*
Tamuflu(English)_Complication	.a	.a	.a
Tamuflu(English)_Cough	.a	.a	.a
Tamuflu(English)_Decease	.a	.a	.a
Tamuflu(English)_Fever	.a	.a	.a
Tamuflu(English)_Mask	.a	.a	.a
Tamuflu(English)_Neck pain	.a	.a	.a
Tamuflu(English)_PCR	.a	.a	.a
Tamuflu(English)_Prevention	.a	.a	.a
Tamuflu(English)_Sign	.a	.a	.a
Tamuflu(English)_Sore throat	.a	.a	.a
Tamuflu(English)_Symptom	.a	.a	.a
Tamuflu(English)_Throat pain	.a	.a	.a
Tamuflu(English)_Treatment	.a	.a	.a
Tamuflu(English)_Vaccine	.a	.a	.a

## Sheet: r of 2009_10
*. Correlation is significant at the 0.05 level (2-tailed).
a. Cannot be computed because at least one of the variables is constant.
Bad cold_Cough	.a
Bad cold_Fever	.a
Bad cold_Neck pain	.a
Bad cold_PCR	.a
Bad cold_Sore throat	.a
Bad cold_Throat pain	.a
Bird flu_Complication	.a
Bird flu_Cough	.a
Bird flu_Fever	.a
Bird flu_Mask	.a
Bird flu_Neck pain	.a
Bird flu_PCR	.a
Bird flu_Sign	.a
Bird flu_Sore throat	.a
Bird flu_Throat pain	.a
Epidemic bad cold_Complication	.a
Epidemic bad cold_Cough	.a
Epidemic bad cold_Decease	.a
Epidemic bad cold_Fever	.a
Epidemic bad cold_Mask	.a
Epidemic bad cold_Neck pain	.a
Epidemic bad cold_PCR	.a
Epidemic bad cold_Prevention	.a
Epidemic bad cold_Sign	.a
Epidemic bad cold_Sore throat	.a
Epidemic bad cold_Throat pain	.a
Epidemic bad cold_Treatment	.a
Epidemic bad cold_Vaccine	.a
Flu_Complication	.a
Flu_Cough	.a
Flu_Fever	.a
Flu_Neck pain	.a
Flu_PCR	.a
Flu_Sore throat	.a
Flu_Throat pain	.a
Flu_Treatment	.a
H1N1	.a
H1N1_Complication	.a
H1N1_Cough	.a
H1N1_Decease	.a
H1N1_Fever	.a
H1N1_Mask	.a
H1N1_Neck pain	.a
H1N1_PCR	.a
H1N1_Prevention	.a
H1N1_Sign	.a
H1N1_Sore throat	.a
H1N1_Throat pain	.a
H1N1_Treatment	.a
Influenza_Complication	.a
Influenza_Cough	.a
Influenza_Fever	.a
Influenza_Neck pain	.a
Influenza_PCR	.a
Influenza_Sign	.a
Influenza_Sore throat	.a
Influenza_Throat pain	.a
Influenza(English)_Complication	.a
Influenza(English)_Cough	.a
Influenza(English)_Decease	.a
Influenza(English)_Fever	.a
Influenza(English)_Mask	.a
Influenza(English)_Neck pain	.a
Influenza(English)_PCR	.a
Influenza(English)_Prevention	.a
Influenza(English)_Sign	.a
Influenza(English)_Sore throat	.a
Influenza(English)_Symptom	.a
Influenza(English)_Throat pain	.a
Influenza(English)_Treatment	.a
New bad cold_Complication	.a
New bad cold_Cough	.a
New bad cold_Decease	.a
New bad cold_Fever	.a
New bad cold_Mask	.a
New bad cold_Neck pain	.a
New bad cold_PCR	.a
New bad cold_Prevention	.a
New bad cold_Sign	.a
New bad cold_Sore throat	.a
New bad cold_Symptom	.a
New bad cold_Throat pain	.a
New bad cold_Treatment	.a
New bad cold_Vaccine	.a
New flu_PCR	.a
New flu_Throat pain	.a
New flu(abbr)_Complication	.a
New flu(abbr)_Cough	.a
New flu(abbr)_Decease	.a
New flu(abbr)_Fever	.a
New flu(abbr)_Neck pain	.a
New flu(abbr)_PCR	.a
New flu(abbr)_Sign	.a
New flu(abbr)_Sore throat	.a
New flu(abbr)_Symptom	.a
New flu(abbr)_Throat pain	.a
New flu(abbr)_Treatment	.a
New influenza_Complication	.a
New influenza_Cough	.a
New influenza_Mask	.a
New influenza_Neck pain	.a
New influenza_PCR	.a
New influenza_Sore throat	.a
New influenza_Throat pain	.a
Swine flu_Complication	.a
Swine flu_Cough	.a
Swine flu_Decease	.a
Swine flu_Fever	.a
Swine flu_Mask	.a
Swine flu_Neck pain	.a
Swine flu_PCR	.a
Swine flu_Sign	.a
Swine flu_Sore throat	.a
Swine flu_Throat pain	.a
Swine flu_Treatment	.a
Swine flu_Vaccine	.a
Tamiflu_Complication	.a
Tamiflu_Mask	.a
Tamiflu_Neck pain	.a
Tamiflu_PCR	.a
Tamiflu_Sore throat	.a
Tamiflu_Throat pain	.a
Tamiflu_Treatment	.a
Tamuflu(English)_Complication	.a
Tamuflu(English)_Cough	.a
Tamuflu(English)_Decease	.a
Tamuflu(English)_Fever	.a
Tamuflu(English)_Mask	.a
Tamuflu(English)_Neck pain	.a
Tamuflu(English)_PCR	.a
Tamuflu(English)_Prevention	.a
Tamuflu(English)_Sign	.a
Tamuflu(English)_Sore throat	.a
Tamuflu(English)_Symptom	.a
Tamuflu(English)_Throat pain	.a
Tamuflu(English)_Treatment	.a
Tamuflu(English)_Vaccine	.a
New flu(abbr)	.894*
Flu_Vaccine	.871*
New flu_Cough	.849*
New flu_Fever	.814*
Tamiflu_Vaccine	.805*
Tamiflu_Symptom	.800*
Flu_Symptom	.799*
H1N1_Symptom	.791*
New flu_Sore throat	.738*
New flu(abbr)_Vaccine	.713*
New flu_Symptom	.709*
Tamiflu	.703*
Tamuflu(English)	.700*
Tamiflu_Prevention	.694*
New flu_Treatment	.685*
Tamiflu_Fever	.677*
New flu	.673*
New flu_Neck pain	.664*
Influenza_Prevention	.650*
Bad cold_Symptom	.640*
New bad cold	.636*
New flu_Sign	.633*
New flu_Mask	.618*
Influenza(English)	.615*
New flu_Vaccine	.610*
Swine flu_Symptom	.602*
Tamiflu_Sign	.573*
Bird flu_Vaccine	.566*
Bird flu_Symptom	.544*
Bird flu_Prevention	.542*
Swine flu	.516*
Flu_Mask	.514*
Flu_Sign	.511*
H1N1_Vaccine	.473*
Influenza_Vaccine	.452*
Flu_Prevention	.444*
Bad cold	.437*
New influenza	.434*
New flu_Prevention	.433*
Bad cold_Mask	.430*
Flu	.430*
Influenza	.424*
New influenza_Symptom	.377*
New flu(abbr)_Mask	.376*
Tamiflu_Cough	.376*
Bad cold_Prevention	.348*
Bad cold_Treatment	.340*
New influenza_Vaccine	.337*
New flu_Complication	.317*
Swine flu_Prevention	.307*
Influenza_Symptom	.299*
New flu_Decease	0.271164
New flu(abbr)_Prevention	0.238256
Epidemic bad cold	0.237327
New influenza_Prevention	0.232757
Epidemic bad cold_Symptom	0.211061
Bad cold_Sign	0.207966
New influenza_Decease	0.182082
Influenza_Decease	0.166012
Bad cold_Complication	0.156245
Bird flu_Decease	0.14301
Bird flu_Treatment	0.140855
Bad cold_Vaccine	0.129349
New influenza_Treatment	0.0647121
Bird flu	0.0396707
Flu_Decease	0.0330069
Influenza_Mask	0.0248197
Bad cold_Decease	-0.0161115
Tamiflu_Decease	-0.0218857
Influenza_Treatment	-0.0601435
New influenza_Fever	-0.0601435
New influenza_Sign	-0.0789917
Influenza(English)_Vaccine	-0.100559

## Sheet: r of 2010_11
Bad cold_Complication	.a
Bad cold_Cough	.a
Bad cold_Fever	.a
Bad cold_Mask	.a
Bad cold_Neck pain	.a
Bad cold_PCR	.a
Bad cold_Sore throat	.a
Bad cold_Throat pain	.a
Bird flu_Complication	.a
Bird flu_Cough	.a
Bird flu_Fever	.a
Bird flu_Mask	.a
Bird flu_Neck pain	.a
Bird flu_PCR	.a
Bird flu_Sign	.a
Bird flu_Sore throat	.a
Bird flu_Throat pain	.a
Bird flu_Treatment	.a
Epidemic bad cold_Complication	.a
Epidemic bad cold_Cough	.a
Epidemic bad cold_Decease	.a
Epidemic bad cold_Fever	.a
Epidemic bad cold_Mask	.a
Epidemic bad cold_Neck pain	.a
Epidemic bad cold_PCR	.a
Epidemic bad cold_Prevention	.a
Epidemic bad cold_Sign	.a
Epidemic bad cold_Sore throat	.a
Epidemic bad cold_Throat pain	.a
Epidemic bad cold_Treatment	.a
Epidemic bad cold_Vaccine	.a
Flu_Complication	.a
Flu_Cough	.a
Flu_Decease	.a
Flu_Fever	.a
Flu_Mask	.a
Flu_Neck pain	.a
Flu_PCR	.a
Flu_Prevention	.a
Flu_Sign	.a
Flu_Sore throat	.a
Flu_Throat pain	.a
Flu_Treatment	.a
H1N1	.a
H1N1_Complication	.a
H1N1_Cough	.a
H1N1_Decease	.a
H1N1_Fever	.a
H1N1_Mask	.a
H1N1_Neck pain	.a
H1N1_PCR	.a
H1N1_Prevention	.a
H1N1_Sign	.a
H1N1_Sore throat	.a
H1N1_Symptom	.a
H1N1_Throat pain	.a
H1N1_Treatment	.a
H1N1_Vaccine	.a
Influenza_Complication	.a
Influenza_Cough	.a
Influenza_Fever	.a
Influenza_Mask	.a
Influenza_Neck pain	.a
Influenza_PCR	.a
Influenza_Sign	.a
Influenza_Sore throat	.a
Influenza_Throat pain	.a
Influenza_Treatment	.a
Influenza(English)_Complication	.a
Influenza(English)_Cough	.a
Influenza(English)_Decease	.a
Influenza(English)_Fever	.a
Influenza(English)_Mask	.a
Influenza(English)_Neck pain	.a
Influenza(English)_PCR	.a
Influenza(English)_Prevention	.a
Influenza(English)_Sign	.a
Influenza(English)_Sore throat	.a
Influenza(English)_Symptom	.a
Influenza(English)_Throat pain	.a
Influenza(English)_Treatment	.a
Influenza(English)_Vaccine	.a
New bad cold_Complication	.a
New bad cold_Cough	.a
New bad cold_Decease	.a
New bad cold_Fever	.a
New bad cold_Mask	.a
New bad cold_Neck pain	.a
New bad cold_PCR	.a
New bad cold_Prevention	.a
New bad cold_Sign	.a
New bad cold_Sore throat	.a
New bad cold_Symptom	.a
New bad cold_Throat pain	.a
New bad cold_Treatment	.a
New bad cold_Vaccine	.a
New flu_Neck pain	.a
New flu_Throat pain	.a
New flu(abbr)_Complication	.a
New flu(abbr)_Cough	.a
New flu(abbr)_Decease	.a
New flu(abbr)_Fever	.a
New flu(abbr)_Mask	.a
New flu(abbr)_Neck pain	.a
New flu(abbr)_PCR	.a
New flu(abbr)_Prevention	.a
New flu(abbr)_Sign	.a
New flu(abbr)_Sore throat	.a
New flu(abbr)_Symptom	.a
New flu(abbr)_Throat pain	.a
New flu(abbr)_Treatment	.a
New flu(abbr)_Vaccine	.a
New influenza_Complication	.a
New influenza_Cough	.a
New influenza_Decease	.a
New influenza_Fever	.a
New influenza_Mask	.a
New influenza_Neck pain	.a
New influenza_PCR	.a
New influenza_Sign	.a
New influenza_Sore throat	.a
New influenza_Throat pain	.a
New influenza_Treatment	.a
Swine flu_Complication	.a
Swine flu_Cough	.a
Swine flu_Decease	.a
Swine flu_Fever	.a
Swine flu_Mask	.a
Swine flu_Neck pain	.a
Swine flu_PCR	.a
Swine flu_Sign	.a
Swine flu_Sore throat	.a
Swine flu_Throat pain	.a
Swine flu_Treatment	.a
Swine flu_Vaccine	.a
Tamiflu_Complication	.a
Tamiflu_Cough	.a
Tamiflu_Decease	.a
Tamiflu_Fever	.a
Tamiflu_Mask	.a
Tamiflu_Neck pain	.a
Tamiflu_PCR	.a
Tamiflu_Prevention	.a
Tamiflu_Sore throat	.a
Tamiflu_Symptom	.a
Tamiflu_Throat pain	.a
Tamiflu_Treatment	.a
Tamiflu_Vaccine	.a
Tamuflu(English)_Complication	.a
Tamuflu(English)_Cough	.a
Tamuflu(English)_Decease	.a
Tamuflu(English)_Fever	.a
Tamuflu(English)_Mask	.a
Tamuflu(English)_Neck pain	.a
Tamuflu(English)_PCR	.a
Tamuflu(English)_Prevention	.a
Tamuflu(English)_Sign	.a
Tamuflu(English)_Sore throat	.a
Tamuflu(English)_Symptom	.a
Tamuflu(English)_Throat pain	.a
Tamuflu(English)_Treatment	.a
Tamuflu(English)_Vaccine	.a
Bad cold_Symptom	.969*
New flu_Treatment	.951*
New flu_Cough	.930*
New flu_Sign	.919*
Tamiflu	.904*
New influenza_Symptom	.896*
Bad cold_Treatment	.887*
Swine flu_Symptom	.877*
New flu_Symptom	.836*
Flu_Symptom	.815*
Influenza_Symptom	.813*
Influenza(English)	.762*
New influenza	.748*
Bird flu_Symptom	.747*
Bird flu	.709*
New flu(abbr)	.622*
Swine flu	.619*
Bird flu_Vaccine	.609*
New flu_Fever	.591*
Epidemic bad cold	.585*
Flu	.578*
Bird flu_Prevention	.563*
Bird flu_Decease	.545*
Influenza	.525*
Tamuflu(English)	.523*
Influenza_Prevention	.522*
New flu_Complication	.510*
New flu_Sore throat	.504*
New flu_Prevention	.392*
New flu_Mask	.378*
Bad cold	.364*
Bad cold_Decease	.359*
Epidemic bad cold_Symptom	.359*
Influenza_Decease	.359*
New flu	.299*
New influenza_Vaccine	.276*
Tamiflu_Sign	.276*
New flu_Vaccine	0.235526
Bad cold_Sign	0.193593
New influenza_Prevention	0.179204
New bad cold	0.128653
New flu_Decease	0.058001
Influenza_Vaccine	-0.0308227
Swine flu_Prevention	-0.0355908
Bad cold_Prevention	-0.0429012
Bad cold_Vaccine	-0.0490439
Flu_Vaccine	-0.0619651
New flu_PCR	-0.0670804
*. Correlation is significant at the 0.05 level (2-tailed).
a. Cannot be computed because at least one of the variables is constant.

## Sheet: r of 2011_12
Bad cold_Mask	.a
Bad cold_Neck pain	.a
Bad cold_PCR	.a
Bad cold_Sore throat	.a
Bad cold_Throat pain	.a
Bird flu_Complication	.a
Bird flu_Cough	.a
Bird flu_Decease	.a
Bird flu_Fever	.a
Bird flu_Mask	.a
Bird flu_Neck pain	.a
Bird flu_PCR	.a
Bird flu_Sore throat	.a
Bird flu_Throat pain	.a
Bird flu_Treatment	.a
Epidemic bad cold_Complication	.a
Epidemic bad cold_Cough	.a
Epidemic bad cold_Decease	.a
Epidemic bad cold_Fever	.a
Epidemic bad cold_Mask	.a
Epidemic bad cold_Neck pain	.a
Epidemic bad cold_PCR	.a
Epidemic bad cold_Prevention	.a
Epidemic bad cold_Sign	.a
Epidemic bad cold_Sore throat	.a
Epidemic bad cold_Throat pain	.a
Epidemic bad cold_Treatment	.a
Epidemic bad cold_Vaccine	.a
Flu_Complication	.a
Flu_Cough	.a
Flu_Decease	.a
Flu_Fever	.a
Flu_Mask	.a
Flu_Neck pain	.a
Flu_PCR	.a
Flu_Prevention	.a
Flu_Sign	.a
Flu_Sore throat	.a
Flu_Throat pain	.a
Flu_Treatment	.a
H1N1	.a
H1N1_Complication	.a
H1N1_Cough	.a
H1N1_Decease	.a
H1N1_Fever	.a
H1N1_Mask	.a
H1N1_Neck pain	.a
H1N1_PCR	.a
H1N1_Prevention	.a
H1N1_Sign	.a
H1N1_Sore throat	.a
H1N1_Symptom	.a
H1N1_Throat pain	.a
H1N1_Vaccine	.a
Influenza_Complication	.a
Influenza_Decease	.a
Influenza_Fever	.a
Influenza_Mask	.a
Influenza_Neck pain	.a
Influenza_PCR	.a
Influenza_Sign	.a
Influenza_Sore throat	.a
Influenza_Throat pain	.a
Influenza(English)_Complication	.a
Influenza(English)_Cough	.a
Influenza(English)_Decease	.a
Influenza(English)_Fever	.a
Influenza(English)_Mask	.a
Influenza(English)_Neck pain	.a
Influenza(English)_PCR	.a
Influenza(English)_Prevention	.a
Influenza(English)_Sign	.a
Influenza(English)_Sore throat	.a
Influenza(English)_Symptom	.a
Influenza(English)_Throat pain	.a
Influenza(English)_Treatment	.a
Influenza(English)_Vaccine	.a
New bad cold_Complication	.a
New bad cold_Cough	.a
New bad cold_Decease	.a
New bad cold_Fever	.a
New bad cold_Mask	.a
New bad cold_Neck pain	.a
New bad cold_PCR	.a
New bad cold_Prevention	.a
New bad cold_Sign	.a
New bad cold_Sore throat	.a
New bad cold_Symptom	.a
New bad cold_Throat pain	.a
New bad cold_Treatment	.a
New bad cold_Vaccine	.a
New flu_Neck pain	.a
New flu_PCR	.a
New flu_Sore throat	.a
New flu_Throat pain	.a
New flu(abbr)	.a
New flu(abbr)_Complication	.a
New flu(abbr)_Cough	.a
New flu(abbr)_Decease	.a
New flu(abbr)_Fever	.a
New flu(abbr)_Mask	.a
New flu(abbr)_Neck pain	.a
New flu(abbr)_PCR	.a
New flu(abbr)_Prevention	.a
New flu(abbr)_Sign	.a
New flu(abbr)_Sore throat	.a
New flu(abbr)_Symptom	.a
New flu(abbr)_Throat pain	.a
New flu(abbr)_Treatment	.a
New flu(abbr)_Vaccine	.a
New influenza_Complication	.a
New influenza_Cough	.a
New influenza_Decease	.a
New influenza_Fever	.a
New influenza_Mask	.a
New influenza_Neck pain	.a
New influenza_PCR	.a
New influenza_Prevention	.a
New influenza_Sore throat	.a
New influenza_Throat pain	.a
New influenza_Treatment	.a
Swine flu_Complication	.a
Swine flu_Cough	.a
Swine flu_Decease	.a
Swine flu_Fever	.a
Swine flu_Mask	.a
Swine flu_Neck pain	.a
Swine flu_PCR	.a
Swine flu_Prevention	.a
Swine flu_Sign	.a
Swine flu_Sore throat	.a
Swine flu_Symptom	.a
Swine flu_Throat pain	.a
Swine flu_Treatment	.a
Swine flu_Vaccine	.a
Tamiflu_Complication	.a
Tamiflu_Cough	.a
Tamiflu_Decease	.a
Tamiflu_Mask	.a
Tamiflu_Neck pain	.a
Tamiflu_PCR	.a
Tamiflu_Prevention	.a
Tamiflu_Sign	.a
Tamiflu_Sore throat	.a
Tamiflu_Symptom	.a
Tamiflu_Throat pain	.a
Tamiflu_Treatment	.a
Tamiflu_Vaccine	.a
Tamuflu(English)_Complication	.a
Tamuflu(English)_Cough	.a
Tamuflu(English)_Decease	.a
Tamuflu(English)_Fever	.a
Tamuflu(English)_Mask	.a
Tamuflu(English)_Neck pain	.a
Tamuflu(English)_PCR	.a
Tamuflu(English)_Prevention	.a
Tamuflu(English)_Sign	.a
Tamuflu(English)_Sore throat	.a
Tamuflu(English)_Symptom	.a
Tamuflu(English)_Throat pain	.a
Tamuflu(English)_Treatment	.a
Tamuflu(English)_Vaccine	.a
Bad cold_Symptom	.981*
Tamiflu	.981*
Bad cold	.957*
New flu_Symptom	.936*
Bad cold_Sign	.867*
Bad cold_Treatment	.814*
Influenza	.795*
New flu	.795*
Influenza_Symptom	.782*
Epidemic bad cold	.773*
Influenza(English)	.751*
New flu_Sign	.684*
New flu_Prevention	.659*
New influenza_Symptom	.650*
Bad cold_Fever	.639*
New flu_Treatment	.616*
Flu	.606*
New influenza	.503*
Epidemic bad cold_Symptom	.492*
New flu_Fever	.460*
Flu_Symptom	.416*
Bad cold_Decease	.407*
Influenza_Treatment	.402*
New flu_Decease	.379*
Bad cold_Complication	.367*
New flu_Complication	.354*
New flu_Cough	.291*
Tamuflu(English)	.286*
Influenza_Cough	0.270583
New bad cold	0.259901
Bad cold_Cough	0.245898
Tamiflu_Fever	0.231239
New flu_Vaccine	0.221162
H1N1_Treatment	0.197289
Bird flu	0.135747
Swine flu	0.019007
Bird flu_Symptom	0.00450524
Influenza_Prevention	-0.0164832
Bad cold_Prevention	-0.0222278
New influenza_Sign	-0.079597
Bird flu_Prevention	-0.0897767
Bird flu_Sign	-0.0897767
New influenza_Vaccine	-0.0958844
Bird flu_Vaccine	-0.0977883
New flu_Mask	-0.10291
Influenza_Vaccine	-0.120861
Flu_Vaccine	-0.156637
Bad cold_Vaccine	-0.229257
*. Correlation is significant at the 0.05 level (2-tailed).
a. Cannot be computed because at least one of the variables is constant.

## Sheet: Sheet3
	Column Labels
	H1N1_PCR			Total Count of H1N1_기침	Total Count of H1N1_마스크	Total Count of H1N1_목아픔
Row Labels	Count of H1N1_기침	Count of H1N1_마스크	Count of H1N1_목아픔
H1N1	1	1	1	1	1	1
Grand Total	1	1	1	1	1	1

[truncated: 1 more sheets: Sheet1]
